# Supplementary material for: Nutritional control of gene expression in Drosophila larvae via TOR, Myc and a novel cis-regulatory element
Source: BMC Cell Biol. 2010 Jan 20;11:7. doi: 10.1186/1471-2121-11-7 (PMC2827378; doi:10.1186/1471-2121-11-7)
Supplement: Additional file 1 — List of genes affected in each microarray experiment. Gene names and associated GO terms are shown. [file 1471-2121-11-7-S1.XLS]

## Sheet: Sheet1
Array ID	symbol	Gene	Full_name	synonym	molecular_fn	biological_process	AA Starved 4h	Score(d)	Fold Change	q-value(%)	AA Starved 8h	Score(d)	Fold Change	q-value(%)	AA Starved 24h	Score(d)	Fold Change	q-value(%)	complete starve 24h	Score(d)	Fold Change	q-value(%)	minus protein 24h	Score(d)	Fold Change	q-value(%)	AA Starved 2d	Score(d)	Fold Change	q-value(%)	AA Starved 4 d	Score(d)	Fold Change	q-value(%)	TOR mutants	Score(d)	Fold Change	q-value(%)	24h AA starve + 4h refeed	Score(d)	Fold Change	q-value(%)	4d AA starve + 24h refeed	Score(d)	Fold Change	q-value(%)	PI3K 14h	Score(d)	Fold Change
GM08026	Nop60B	Nop60B	Nucleolar protein at 60B	l(2)k05318|FBgn0023184|nop60B|mfl: minifly|CG3333	RNA binding; pseudouridylate synthase activity; centromeric DNA binding;	rRNA metabolism; rRNA processing; ribosome biogenesis	#N/A				#N/A				GM08026	-3.68235	0.325239	0	GM08026	-5.41439	0.39907	0	GM08026	-3.50436	0.348014	0	GM08026	-4.88853	0.297253	0	GM08026	-4.30123	0.441893	0	#N/A				GM08026	6.00755	7.60679	0	GM08026	3.7304	2.15609	0	#N/A
GM09085	CG4860				acyl-CoA dehydrogenase activity ; GO:0003995 ; EC:1.3.99.3	acyl-CoA metabolism ; GO:0006637	#N/A				#N/A				#N/A				#N/A				#N/A				#N/A				GM09085	-7.55566	0.371837	0	#N/A				#N/A				#N/A				#N/A
GH07925	CG3902	CG3902		CG18168	short-branched-chain-acyl-CoA dehydrogenase activity ; GO:0016937 ; EC:1.3.99.-	acyl-CoA metabolism ; GO:0006637	GH07925	-6.69848	0.27372	0	#N/A				GH07925	-3.71545	0.383481	0	#N/A				GH07925	-4.07313	0.424408	0	GH07925	-3.53316	0.3704	0	GH07925	-4.36659	0.210354	0	#N/A				#N/A				GH07925	7.71415	4.0466	0	GH07925	2.35106	2.82789
LD24929	CG7461	CG7461			very-long-chain-acyl-CoA dehydrogenase activity ; GO:0017099 ; EC:1.3.99.-	acyl-CoA metabolism ; GO:0006637	#N/A				#N/A				#N/A				#N/A				#N/A				#N/A				LD24929	-6.2647	0.338833	0	#N/A				#N/A				#N/A				#N/A
GM03058	Aats-ala	Aats-ala		Alanyl-tRNA synthetase|alaS|AlaRS|ARS|CG13391	RNA binding ; GO:0003723 |alanine-tRNA ligase activity ; GO:0004813 ; EC:6.1.1.7	alanyl-tRNA aminoacylation ; GO:0006419	GM03058	-4.07953	0.484934	0	GM03058	-8.36454	0.362391	0	GM03058	-4.56279	0.408025	0	GM03058	-8.15867	0.403352	0	#N/A				GM03058	-4.96546	0.437369	0	#N/A				#N/A				GM03058	6.11166	2.69328	0	#N/A				#N/A
LD11251	Aats-ala-m	Aats-ala-m	mitochondrial alanyl-tRNA synthetase	Dm mt AlaRS|AlaS|CG4633	RNA binding ; GO:0003723 |alanine-tRNA ligase activity ; GO:0004813 ; EC:6.1.1.7	alanyl-tRNA aminoacylation ; GO:0006419	#N/A				#N/A				#N/A				#N/A				#N/A				#N/A				#N/A				#N/A				#N/A				#N/A				#N/A
SD01519	Aats-ala	Aats-ala		Alanyl-tRNA synthetase|alaS|AlaRS|ARS|CG13391	RNA binding ; GO:0003723 |alanine-tRNA ligase activity ; GO:0004813 ; EC:6.1.1.7	alanyl-tRNA aminoacylation ; GO:0006419	SD01519	-5.59001	0.383165	0	SD01519	-11.4122	0.381058	0	SD01519	-5.04219	0.381025	0	SD01519	-10.9099	0.373166	0	#N/A				SD01519	-6.84447	0.40493	0	SD01519	-6.37474	0.474115	0	#N/A				SD01519	7.75158	3.07385	0	#N/A				#N/A
LD24726	CG11241	CG11241			alanine-glyoxylate transaminase activity ; GO:0008453 ; EC:2.6.1.44	amino acid biosynthesis ; GO:0008652	#N/A				#N/A				#N/A				LD24726	4.3117	2.33211	0	#N/A				#N/A				#N/A				#N/A				#N/A				LD24726	4.07293	2.22917	0	#N/A
GH04054	CG6465	CG6465			aminoacylase activity ; GO:0004046 ; EC:3.5.1.14	amino acid biosynthesis ; GO:0008652	#N/A				#N/A				#N/A				#N/A				#N/A				#N/A				#N/A				#N/A				#N/A				#N/A				#N/A
LD21426	CG1753	CG1753			cystathionine beta-synthase activity ; GO:0004122 ; EC:4.2.1.22	amino acid biosynthesis ; GO:0008652	#N/A				#N/A				#N/A				#N/A				#N/A				#N/A				#N/A				#N/A				#N/A				#N/A				#N/A
GH26789	CG9674				glutamate synthase (NADPH+) activity ; GO:0004355 ; EC:1.4.1.13	amino acid biosynthesis ; GO:0008652	GH26789	3.71739	2.08616	0	#N/A				GH26789	6.15624	2.30212	0	#N/A				GH26789	4.65505	2.75874	0	GH26789	4.65165	2.23799	0	GH26789	3.77925	3.03492	0	#N/A				GH26789	-5.40422	0.270104	0	GH26789	-8.68095	0.423136	0	#N/A
LD47536	Gs1	Gs1	Glutamine synthetase 1	mitochondrial glutamine synthetase|thg|l(2)21Bc|GsI|glutamine synthetase I|Glutamate-ammonia ligase|mt-gs|fs(2)throng|fs(2)P52|gs-m|gsI|GS1|GSI|CG2718	glutamate synthase activity ; GO:0015930 ; EC:1.4.-.- |glutamate-ammonia ligase activity ; GO:0004356 ; EC:6.3.1.2	amino acid biosynthesis ; GO:0008652	LD47536	3.14726	3.0102	0	#N/A				#N/A				#N/A				#N/A				#N/A				#N/A				#N/A				LD47536	-6.38615	0.286923	0	#N/A				#N/A
GH11174	CG32412	CG32412		CG10487	glutaminyl-peptide cyclotransferase activity ; GO:0016603 ; EC:2.3.2.5	amino acid biosynthesis ; GO:0008652	#N/A				#N/A				GH11174	-5.83341	0.425124	0	GH11174	-4.08182	0.425595	0	GH11174	-3.41947	0.451122	0	GH11174	-6.46786	0.464774	0	GH11174	-6.00828	0.306158	0	#N/A				#N/A				#N/A				#N/A
GH16587	pug	pug	pugilist	bs14h02.y1|pugD|MTHFD|Pug: Pugilist|CG4067	methylenetetrahydrofolate dehydrogenase (NADP+) activity ; GO:0004488 ; EC:1.5.1.5 |methenyltetrahydrofolate cyclohydrolase activity ; GO:0004477 ; EC:3.5.4.9 |formate-tetrahydrofolate ligase activity ; GO:0004329 ; EC:6.3.4.3	amino acid biosynthesis ; GO:0008652	#N/A				#N/A				#N/A				GH16587	7.88914	2.62736	0	#N/A				#N/A				#N/A				#N/A				#N/A				#N/A				#N/A
LP04725	r	r	rudimentary	carbamoylphosphate synthetase|Suppressor-of-black|l(1)Ab|fs(1)829|GAT|DHO|CPS|ACT|rudimentary gene|DRORUD|PYR1|csp2|CAD|Su(b): Suppressor of black|fs(1)M34|CG4601|CG18572	dihydroorotase activity ; GO:0004151 ; EC:3.5.2.3 |carbamoyl-phosphate synthase (ammonia) activity ; GO:0004087 ; EC:6.3.4.16 |aspartate carbamoyltransferase activity ; GO:0004070 ; EC:2.1.3.2	amino acid biosynthesis ; GO:0008652 |'de novo' pyrimidine base biosynthesis ; GO:0006207	#N/A				#N/A				#N/A				#N/A				#N/A				#N/A				#N/A				#N/A				#N/A				#N/A				#N/A
GH03058	CG11796	CG11796			4-hydroxyphenylpyruvate dioxygenase activity ; GO:0003868 ; EC:1.13.11.27	amino acid catabolism ; GO:0009063	GH03058	-2.57253	0.479837	0	GH03058	7.50596	3.82457	0	GH03058	-3.28306	0.309834	0	GH03058	1.96093	2.34961	0.0298773	#N/A				GH03058	-4.78636	0.205215	0	#N/A				#N/A				GH03058	3.45232	6.02214	0	#N/A				#N/A
GH16063	Faa	Faa		Fumarylacetoacetase|dfaa|l(3)64Al|l(3)SH11|CG14993	fumarylacetoacetase activity ; GO:0004334 ; EC:3.7.1.2	amino acid catabolism ; GO:0009063	#N/A				GH16063	6.79118	2.98592	0	#N/A				GH16063	4.26524	4.1717	0	#N/A				#N/A				#N/A				GH16063	5.14895	3.27491	0	#N/A				#N/A				#N/A
GH25655	CG1827	CG1827			N4-(beta-N-acetylglucosaminyl)-L-asparaginase activity ; GO:0003948 ; EC:3.5.1.26	amino acid catabolism ; GO:0009063	#N/A				#N/A				#N/A				#N/A				#N/A				#N/A				#N/A				#N/A				#N/A				#N/A				#N/A
SD02276	CG7144	BEST:CK02318		BEST:CK02318|CK02318|CG7144	saccharopine dehydrogenase (NAD+, L-lysine-forming) activity ; GO:0004754 ; EC:1.5.1.7	amino acid catabolism ; GO:0009063	#N/A				#N/A				SD02276	-4.0058	0.296105	0	#N/A				#N/A				SD02276	-4.10303	0.272845	0	SD02276	-3.27717	0.337306	0	SD02276	-12.21	0.28851	0	SD02276	4.49667	2.20808	0	SD02276	11.4193	2.62069	0	#N/A
LD34157	CG10184	CG10184			threonine aldolase activity ; GO:0004793 ; EC:4.1.2.5	amino acid catabolism ; GO:0009063	#N/A				#N/A				LD34157	-6.43313	0.261872	0	LD34157	-4.43769	0.347897	0	LD34157	-4.83028	0.305996	0	LD34157	-5.73507	0.222983	0	LD34157	-7.76783	0.0839756	0	LD34157	-11.7688	0.244809	0	LD34157	3.79493	2.11544	0	LD34157	9.24277	8.57927	0	LD34157	2.89332	3.47933
HL07974	CG1461	CG1461			tyrosine transaminase activity ; GO:0004838 ; EC:2.6.1.5	amino acid catabolism ; GO:0009063	#N/A				#N/A				#N/A				HL07974	2.799	2.0332	0	#N/A				#N/A				#N/A				#N/A				#N/A				#N/A				#N/A
GH19141	CG8199	CG8199			3-methyl-2-oxobutanoate dehydrogenase (2-methylpropanoyl-transferring) activity ; GO:0003863 ; EC:1.2.4.4	amino acid catabolism ; GO:0009063 |acyl-CoA biosynthesis ; GO:0046949	#N/A				#N/A				GH19141	-4.52889	0.446074	0	GH19141	-4.31703	0.492982	0	GH19141	-4.95146	0.478001	0	GH19141	-4.63114	0.426878	0	GH19141	-6.19307	0.23111	0	#N/A				#N/A				#N/A				#N/A
LP08712	CG8129	CG8129			nitrilase activity ; GO:0000257 ; EC:3.5.5.1 |hydro-lyase activity ; GO:0016836 ; EC:4.2.1.- |threonine ammonia-lyase activity ; GO:0004794 ; EC:4.3.1.19	amino acid catabolism ; GO:0009063 |amino acid biosynthesis ; GO:0008652	#N/A				#N/A				#N/A				LP08712	3.71723	2.39946	0	#N/A				#N/A				#N/A				#N/A				#N/A				#N/A				#N/A
LD11409	CG9940	CG9940		Q9VYA0	NAD+ synthase (glutamine-hydrolyzing) activity ; GO:0003952 ; EC:6.3.5.1	amino acid catabolism ; GO:0009063 |NADH biosynthesis ; GO:0006736	#N/A				#N/A				#N/A				#N/A				#N/A				#N/A				#N/A				#N/A				#N/A				#N/A				#N/A
SD05742	CG7144	CG7144			saccharopine dehydrogenase (NAD+, L-lysine-forming) activity;	amino acid catabolism; electron transport	#N/A				#N/A				SD05742	-4.27977	0.448448	0	#N/A				#N/A				#N/A				#N/A				SD05742	-4.74908	0.48523	0	#N/A				#N/A				#N/A
GH02484	CG12428	CG12428			acetyltransferase activity ; GO:0016407 ; EC:2.3.1.- |carnitine O-octanoyltransferase activity ; GO:0008458 ; EC:2.3.1.137	amino acid metabolism ; GO:0006520	#N/A				#N/A				#N/A				#N/A				#N/A				#N/A				#N/A				#N/A				#N/A				#N/A				#N/A
SD09912	CG12428				acetyltransferase activity ; GO:0016407 ; EC:2.3.1.- |carnitine O-octanoyltransferase activity ; GO:0008458 ; EC:2.3.1.137	amino acid metabolism ; GO:0006520	#N/A				#N/A				#N/A				#N/A				#N/A				#N/A				#N/A				#N/A				#N/A				#N/A				#N/A
LD31742	CPTI	CPTI	mitochondrial carnitine palmitoyltransferase I	CG12891	acetyltransferase activity ; GO:0016407 ; EC:2.3.1.- |carnitine O-palmitoyltransferase activity ; GO:0004095 ; EC:2.3.1.21	amino acid metabolism ; GO:0006520	#N/A				#N/A				LD31742	1.87804	2.4655	0.0878871	#N/A				LD31742	1.07946	2.09982	2.73757	LD31742	2.51135	2.20855	0.0303744	LD31742	1.5575	2.46867	0.360183	LD31742	-4.004	0.33699	0	LD31742	-4.21508	0.284699	0	#N/A				#N/A
SD01848	CG2107	CG2107			carnitine O-palmitoyltransferase activity ; GO:0004095 ; EC:2.3.1.21	amino acid metabolism ; GO:0006520	#N/A				#N/A				#N/A				#N/A				#N/A				#N/A				SD01848	-4.6663	0.379702	0	#N/A				#N/A				#N/A				#N/A
GH12548	CG11236	CG11236			D-aspartate oxidase activity ; GO:0008445 ; EC:1.4.3.1	amino acid metabolism ; GO:0006520	#N/A				#N/A				#N/A				#N/A				#N/A				#N/A				#N/A				GH12548	-6.56137	0.445072	0	#N/A				#N/A				#N/A
GH12207	Fmo-2	Fmo-2		CG3174	dimethylaniline monooxygenase (N-oxide-forming) activity ; GO:0004499 ; EC:1.14.13.8	amino acid metabolism ; GO:0006520	#N/A				#N/A				#N/A				GH12207	-4.58705	0.418523	0	GH12207	-2.34142	0.46019	0.136921	#N/A				GH12207	-4.26351	0.320426	0	GH12207	-9.398	0.243796	0	#N/A				GH12207	5.38641	2.18087	0	GH12207	2.04696	2.43386
GH24271	Fmo-1	Fmo-1		FMO-1|CG3006	dimethylaniline monooxygenase (N-oxide-forming) activity ; GO:0004499 ; EC:1.14.13.8	amino acid metabolism ; GO:0006520	#N/A				#N/A				#N/A				#N/A				#N/A				#N/A				#N/A				GH24271	-8.73224	0.376654	0	#N/A				#N/A				#N/A
LD25514	CG13667	CG13667			NADPH-hemoprotein reductase activity ; GO:0003958 ; EC:1.6.2.4	amino acid metabolism ; GO:0006520	#N/A				#N/A				#N/A				#N/A				#N/A				#N/A				#N/A				#N/A				#N/A				#N/A				#N/A
LD09584	CG8745	CG8745			ornithine-oxo-acid transaminase activity ; GO:0004587 ; EC:2.6.1.13	amino acid metabolism ; GO:0006520	LD09584	3.91716	4.32911	0	LD09584	7.00092	3.33485	0	LD09584	6.50636	13.0831	0	LD09584	1.19576	2.18575	0.398817	#N/A				LD09584	3.06914	7.2166	0	LD09584	3.13892	3.63835	0	LD09584	8.60309	29.8935	0	LD09584	-10.2684	0.134058	0	LD09584	-10.1746	0.305655	0	#N/A
GH05569	lox2	lox2		lysyl oxidase-like 2|Dmloxl-2|CG4402	receptor activity ; GO:0004872 |protein-lysine 6-oxidase activity ; GO:0004720 ; EC:1.4.3.13	amino acid metabolism ; GO:0006520	#N/A				#N/A				#N/A				#N/A				#N/A				#N/A				#N/A				#N/A				#N/A				#N/A				#N/A
GH19226	CG6385				sarcosine dehydrogenase activity ; GO:0008480 ; EC:1.5.99.1	amino acid metabolism ; GO:0006520	#N/A				GH19226	4.91425	2.01575	0	#N/A				GH19226	6.73951	5.56966	0	GH19226	2.41287	2.61312	0.136921	#N/A				#N/A				GH19226	-8.40168	0.317068	0	#N/A				#N/A				#N/A
LD15494	CG6321	CG6321			transferase activity ; GO:0016740 ; EC:2.-.-.- |transaminase activity ; GO:0008483 ; EC:2.6.1.-	amino acid metabolism ; GO:0006520	#N/A				#N/A				#N/A				#N/A				#N/A				#N/A				LD15494	-6.1645	0.322689	0	#N/A				#N/A				#N/A				#N/A
HL05903	Cha	Cha	Choline acetyltransferase	l(3)91Cc|Cat|CT23399|choline acetyltransferase|cha|dChAT|ChAT|CG12345	choline O-acetyltransferase activity ; GO:0004102 ; EC:2.3.1.6	amino acid metabolism ; GO:0006520 |acetylcholine biosynthesis ; GO:0008292	#N/A				#N/A				#N/A				#N/A				#N/A				#N/A				#N/A				HL05903	3.29321	2.59584	0	#N/A				#N/A				#N/A
GH23390	CG6028	CG6028			carboxy-lyase activity ; GO:0016831 ; EC:4.1.1.- |lyase activity ; GO:0016829 ; EC:4.-.-.- |isomerase activity ; GO:0016853 ; EC:5.-.-.-	amino acid metabolism ; GO:0006520 |amino acid catabolism ; GO:0009063	#N/A				#N/A				GH23390	-3.11444	0.493635	0	#N/A				#N/A				GH23390	-5.02671	0.410275	0	GH23390	-4.05651	0.303026	0	#N/A				#N/A				GH23390	6.41022	2.95176	0	#N/A
GH08870	CG6070	CG6070			amino acid transporter activity ; GO:0015171	amino acid transport ; GO:0006865 |amino acid metabolism ; GO:0006520	#N/A				#N/A				#N/A				#N/A				#N/A				#N/A				#N/A				#N/A				#N/A				#N/A				#N/A
GH27380	CG1607	CG1607			amino acid transporter activity ; GO:0015171	amino acid transport ; GO:0006865 |amino acid metabolism ; GO:0006520	#N/A				#N/A				#N/A				#N/A				#N/A				#N/A				#N/A				#N/A				#N/A				#N/A				#N/A
LD25378	mnd	mnd	minidiscs	md|l(3)ds5|l(3)SG29|l(3)B5|SG29|l(3)ds-5|l(3)o52|CG3297	amino acid transporter activity ; GO:0015171	amino acid transport ; GO:0006865 |amino acid metabolism ; GO:0006520	#N/A				#N/A				LD25378	-8.30866	0.394956	0	LD25378	-5.76046	0.302352	0	LD25378	-2.62349	0.496241	0.0364984	#N/A				#N/A				#N/A				LD25378	4.15926	2.62201	0	#N/A				LD25378	1.98428	4.02612
GH08303	CG5535	CG5535			cationic amino acid transporter activity ; GO:0015326	amino acid transport ; GO:0006865 |amino acid metabolism ; GO:0006520	#N/A				#N/A				#N/A				#N/A				#N/A				#N/A				#N/A				#N/A				#N/A				#N/A				#N/A
SD09342	CG7255	CG7255			cationic amino acid transporter activity ; GO:0015326	amino acid transport ; GO:0006865 |amino acid metabolism ; GO:0006520	#N/A				#N/A				#N/A				#N/A				#N/A				#N/A				SD09342	3.31437	2.55501	0	#N/A				#N/A				#N/A				#N/A
LD37241	slif	CG11128		slimfast|CG11128	cationic amino acid transporter activity ; GO:0015326 |amino acid transporter activity ; GO:0015171	amino acid transport ; GO:0006865 |amino acid metabolism ; GO:0006520	#N/A				#N/A				#N/A				#N/A				#N/A				#N/A				#N/A				#N/A				#N/A				#N/A				#N/A
LD39658	JhI-21	JhI-21		CG12317	L-amino acid transporter activity ; GO:0015179 |amino acid transporter activity ; GO:0015171	amino acid transport ; GO:0006865 |amino acid metabolism ; GO:0006520	#N/A				#N/A				#N/A				#N/A				#N/A				#N/A				#N/A				#N/A				#N/A				#N/A				LD39658	1.95202	2.31642
GH21316	CG4685	CG4685			succinate-semialdehyde dehydrogenase activity ; GO:0004777 ; EC:1.2.1.24	aminobutyrate catabolism ; GO:0009450 |amino acid catabolism ; GO:0009063	#N/A				#N/A				#N/A				#N/A				#N/A				#N/A				#N/A				#N/A				#N/A				GH21316	8.1235	2.50862	0	#N/A
LD07266	CG5284	CG5284			chloride channel activity ; GO:0005254	anion transport ; GO:0006820	#N/A				#N/A				#N/A				#N/A				#N/A				#N/A				#N/A				#N/A				#N/A				#N/A				#N/A
LD09852	Aac11	Aac11		BcDNA:LD09852|l(2)k06710|BcDNA.LD09852|CG6582		anti-apoptosis ; GO:0006916	#N/A				#N/A				#N/A				#N/A				#N/A				#N/A				#N/A				#N/A				#N/A				#N/A				#N/A
LD34777	Iap2	Iap2	Inhibitor of apoptosis 2	Ilp: IAP-like protein|Diha|dIAP2|dIAP|IAP-like protein|D-IAP2|DIAP-2|Diap2|diap2|D-iap2|DIHA|dILP|DIAP2|CG8293		anti-apoptosis ; GO:0006916	#N/A				#N/A				#N/A				#N/A				#N/A				#N/A				#N/A				#N/A				#N/A				#N/A				#N/A
LD18356	key	key		IKK-&ggr;|dmIKK&ggr;|dIKK|kenny|Dmikk&ggr;|Kenny|DmIKK&ggr;|CG16910	IkappaB kinase activity ; GO:0008384 ; EC:2.7.1.-	antibacterial polypeptide induction ; GO:0006963 |Toll signaling pathway ; GO:0008063	#N/A				#N/A				#N/A				#N/A				#N/A				#N/A				#N/A				#N/A				#N/A				#N/A				#N/A
LD16174	tub	tub	tube	CG10520		antifungal humoral response (sensu Invertebrata) ; GO:0006966	#N/A				#N/A				#N/A				#N/A				#N/A				#N/A				#N/A				#N/A				#N/A				#N/A				#N/A
GH20785	imd	imd	immune deficiency	Immunodeficiency|IMD|shadok|BG5|Imd|CG5576		antimicrobial humoral response (sensu Invertebrata) ; GO:0006960	#N/A				#N/A				#N/A				#N/A				#N/A				#N/A				#N/A				#N/A				#N/A				#N/A				#N/A
GH18278	CG15097				actin binding ; GO:0003779	apoptosis ; GO:0006915	#N/A				#N/A				#N/A				#N/A				#N/A				#N/A				#N/A				#N/A				#N/A				#N/A				#N/A
LD42169	CG3571	CG3571			actin binding ; GO:0003779	apoptosis ; GO:0006915	#N/A				#N/A				#N/A				#N/A				#N/A				#N/A				#N/A				#N/A				#N/A				#N/A				#N/A
LD34980	CG1643	CG1643			molecular_function unknown ; GO:0005554	apoptosis ; GO:0006915	#N/A				#N/A				#N/A				#N/A				#N/A				#N/A				#N/A				#N/A				#N/A				#N/A				#N/A
GH05725	CG9337	CG9337		BcDNA:GH05725|cg9337	nucleic acid binding ; GO:0003676 |RNA binding ; GO:0003723	apoptosis ; GO:0006915	#N/A				#N/A				GH05725	4.32306	2.40126	0	#N/A				GH05725	2.69897	2.20693	0.0364984	GH05725	4.94288	2.33305	0	GH05725	4.64075	2.14996	0	#N/A				#N/A				#N/A				#N/A
LD03827	CG7221	CG7221		anon-EST:Posey177	oxidoreductase activity, acting on CH-OH group of donors ; GO:0016614 ; EC:1.1.-.-	apoptosis ; GO:0006915	#N/A				#N/A				#N/A				#N/A				#N/A				#N/A				#N/A				#N/A				#N/A				#N/A				#N/A
LD43495	Hem	Hem	HEM-protein	l(3)03335|kette|kte|dhem-2|CG5837	receptor binding ; GO:0005102	apoptosis ; GO:0006915	#N/A				#N/A				#N/A				#N/A				#N/A				#N/A				#N/A				#N/A				#N/A				#N/A				#N/A
LD16296	CG4896			cg4896	RNA binding ; GO:0003723	apoptosis ; GO:0006915	#N/A				#N/A				#N/A				#N/A				#N/A				#N/A				#N/A				#N/A				#N/A				#N/A				#N/A
LD24240	CG17754	CG17754		BcDNA:LP02641		apoptosis ; GO:0006915	#N/A				#N/A				LD24240	4.51789	2.09626	0	LD24240	6.57127	2.69149	0	LD24240	4.93101	2.66023	0	LD24240	7.11802	2.39198	0	LD24240	9.98288	4.35406	0	#N/A				#N/A				#N/A				#N/A
LP02641	CG17754	BcDNA:LP02641		BcDNA:LP02641		apoptosis ; GO:0006915	#N/A				#N/A				#N/A				#N/A				LP02641	5.35904	2.21011	0	LP02641	5.67832	2.57374	0	LP02641	7.17732	4.35205	0	#N/A				#N/A				#N/A				#N/A
LD42274	Tak1	Tak1		TGF-&bgr; activated kinase 1|TGF-beta activated-kinase 1|dTak1|tak1|D10|DmTak1|DTak1|DTak|dTAK1|Tak 1|DTAK1|CG18492|CG1388	protein kinase activity ; GO:0004672 ; EC:2.7.1.37 |MAP kinase kinase kinase activity ; GO:0004709 ; EC:2.7.1.-	apoptosis ; GO:0006915 |MAPKKK cascade ; GO:0000165 |JNK cascade ; GO:0007254	#N/A				#N/A				#N/A				#N/A				#N/A				#N/A				#N/A				#N/A				#N/A				#N/A				#N/A
GH10876	DNaseII	DNaseII	Deoxyribonuclease II	DNase-1|dDNase II|DNase 1|acid DNase|DNase1: Deoxyribonuclease 1|CG7780	nucleic acid binding ; GO:0003676 |deoxyribonuclease II activity ; GO:0004531 ; EC:3.1.22.1	apoptotic program ; GO:0008632 |DNA catabolism ; GO:0006308	#N/A				#N/A				GH10876	-5.74874	0.431954	0	#N/A				#N/A				GH10876	-8.47038	0.307777	0	GH10876	-8.66325	0.208772	0	GH10876	-8.9775	0.332422	0	#N/A				GH10876	5.44867	3.82002	0	#N/A
LD35517	CG8862	CG8862			endodeoxyribonuclease activity ; GO:0004520 |nucleic acid binding ; GO:0003676	apoptotic program ; GO:0008632 |DNA dependent DNA replication ; GO:0006261	LD35517	-5.46732	0.468735	0	#N/A				LD35517	-4.68577	0.367148	0	LD35517	-4.58091	0.317396	0	LD35517	-4.74351	0.409304	0	LD35517	-6.31796	0.370684	0	LD35517	-4.9735	0.304541	0	#N/A				LD35517	5.14633	2.60771	0	LD35517	9.09526	2.15631	0	#N/A
GH02581	arg	arg		EG:65F1.3|EG:171D11.4|arginase|CG18104	arginase activity ; GO:0004053 ; EC:3.5.3.1	arginine catabolism to ornithine ; GO:0019547	#N/A				#N/A				GH02581	-7.99795	0.344289	0	#N/A				#N/A				GH02581	-6.29107	0.310441	0	GH02581	-3.30131	0.34443	0	GH02581	-8.36401	0.471566	0	#N/A				GH02581	6.16496	3.63605	0	GH02581	2.4668	2.25066
GH06451	Aats-asn	BcDNA:GH06451		Asparaginyl-tRNA synthetase|BcDNA:GH06451|AsnRS|NRS|CG10687	RNA binding ; GO:0003723 |asparagine-tRNA ligase activity ; GO:0004816 ; EC:6.1.1.22	asparaginyl-tRNA aminoacylation ; GO:0006421	#N/A				#N/A				#N/A				#N/A				#N/A				#N/A				#N/A				#N/A				#N/A				#N/A				GH06451	2.7283	2.89833
GH20337	CG4233	CG4233			aspartate transaminase activity ; GO:0004069 ; EC:2.6.1.1	aspartate metabolism ; GO:0006531	#N/A				#N/A				GH20337	-4.57612	0.386029	0	GH20337	-7.18258	0.354944	0	#N/A				GH20337	-4.78145	0.325943	0	GH20337	-5.9865	0.191725	0	#N/A				#N/A				GH20337	6.81199	2.57368	0	#N/A
LD23191	CG8430				aspartate transaminase activity ; GO:0004069 ; EC:2.6.1.1	aspartate metabolism ; GO:0006531	#N/A				#N/A				#N/A				#N/A				#N/A				#N/A				LD23191	-6.25297	0.336513	0	#N/A				#N/A				LD23191	5.00608	2.02853	0	#N/A
GM14334	Aats-asp	Aats-asp	Aspartyl-tRNA synthetase	l(2)v27|aats-asp|l(2)49Db: lethal(2)49Db|l(2)k04508|AspRS|poney|DRS|cDNA1|l(2)vr1|CG3821	RNA binding ; GO:0003723 |aspartate-tRNA ligase activity ; GO:0004815 ; EC:6.1.1.12	aspartyl-tRNA aminoacylation ; GO:0006422	#N/A				#N/A				#N/A				#N/A				#N/A				#N/A				#N/A				#N/A				#N/A				#N/A				#N/A
LD33980	Nak	Nak		Numb-associated kinase|nak|CG10637	protein kinase activity ; GO:0004672 ; EC:2.7.1.37 |receptor signaling protein serine/threonine kinase activity ; GO:0004702 ; EC:2.7.1.- |protein serine/threonine kinase activity ; GO:0004674	asymmetric cytokinesis ; GO:0008356	#N/A				#N/A				#N/A				#N/A				#N/A				#N/A				#N/A				#N/A				#N/A				#N/A				#N/A
SD07306	Nak			Numb-associated kinase|nak|CG10637	protein kinase activity ; GO:0004672 ; EC:2.7.1.37 |receptor signaling protein serine/threonine kinase activity ; GO:0004702 ; EC:2.7.1.- |protein serine/threonine kinase activity ; GO:0004674	asymmetric cytokinesis ; GO:0008356	SD07306	3.71529	2.09668	0	#N/A				#N/A				#N/A				#N/A				#N/A				#N/A				#N/A				#N/A				#N/A				#N/A
LD16402	Pros&bgr;3	Prosbeta3		Prosbeta3|20s proteasome|20S proteasome beta3 subunit|CG11981	endopeptidase activity ; GO:0004175	ATP-dependent proteolysis ; GO:0006510	#N/A				#N/A				#N/A				#N/A				#N/A				#N/A				#N/A				#N/A				#N/A				#N/A				#N/A
GH10833	CG5045	CG5045			endopeptidase Clp activity ; GO:0008462 ; EC:3.4.21.92	ATP-dependent proteolysis ; GO:0006510	#N/A				#N/A				#N/A				#N/A				#N/A				#N/A				#N/A				#N/A				#N/A				#N/A				#N/A
GH05723	CG3033	CG3033				attachment of GPI anchor to protein ; GO:0016255	#N/A				#N/A				#N/A				#N/A				#N/A				#N/A				#N/A				#N/A				#N/A				#N/A				#N/A
SD07085	cathD	cathD			cathepsin D activity; pepsin A activity;	autophagic cell death; proteolysis; salivary gland cell autophagic cell death	#N/A				#N/A				#N/A				SD07085	5.76072	2.24527	0	SD07085	2.91851	2.42367	0	#N/A				SD07085	3.00519	2.16278	0.00990615	#N/A				#N/A				#N/A				#N/A
GH28859	Aut1	Aut1		Draut1|CG6877		autophagy ; GO:0006914	#N/A				#N/A				#N/A				#N/A				#N/A				#N/A				#N/A				#N/A				#N/A				#N/A				#N/A
LD23533	huntingtin	huntingtin		Htt|Hsap\HD|HD|CG9995	protein binding ; GO:0005515 |microtubule binding ; GO:0008017	axon cargo transport ; GO:0008088	#N/A				#N/A				#N/A				#N/A				#N/A				#N/A				#N/A				#N/A				#N/A				#N/A				#N/A
GH26207	Gef64C	Gef64C	Guanine nucleotide exchange factor GEF64C	EP3035|EP(3)3035|GEF64C|CG13710|CG13709|CG32239	guanyl-nucleotide exchange factor activity ; GO:0005085	axon guidance ; GO:0007411	#N/A				#N/A				#N/A				#N/A				#N/A				#N/A				#N/A				GH26207	-6.38976	0.482972	0	#N/A				#N/A				#N/A
LD23655	ena	ena	enabled	enb|ENA/VASP|Enb|Ena|l(2)02029|CG15112	structural constituent of cytoskeleton ; GO:0005200 |actin binding ; GO:0003779	axon guidance ; GO:0007411	#N/A				#N/A				#N/A				#N/A				#N/A				#N/A				#N/A				#N/A				#N/A				#N/A				#N/A
SD08336	ena		enabled	enb|ENA/VASP|Enb|Ena|l(2)02029|CG15112	structural constituent of cytoskeleton ; GO:0005200 |actin binding ; GO:0003779	axon guidance ; GO:0007411	#N/A				#N/A				#N/A				#N/A				#N/A				#N/A				#N/A				#N/A				#N/A				#N/A				#N/A
LD06565	lea	lea	leak		receptor activity; axon guidance receptor activity;	axon guidance; cell-cell adhesion; defense response; ectoderm development; neuron migration; signal transduction; tracheal outgrowth (sensu Insecta); ventral cord development	#N/A				#N/A				#N/A				#N/A				#N/A				#N/A				LD06565	4.87342	2.45901	0	#N/A				#N/A				#N/A				#N/A
LD08974	milt	milton	milt	Milton|l(2)k04704|milton|CG13777	kinesin-associated mitochondrial adaptor activity ; GO:0019895	axon transport of mitochondrion ; GO:0019896	#N/A				#N/A				#N/A				#N/A				#N/A				#N/A				#N/A				#N/A				#N/A				#N/A				#N/A
LD33316	milt		milt	Milton|l(2)k04704|milton|CG13777	kinesin-associated mitochondrial adaptor activity ; GO:0019895	axon transport of mitochondrion ; GO:0019896	#N/A				#N/A				#N/A				#N/A				#N/A				#N/A				#N/A				#N/A				#N/A				#N/A				#N/A
SD09738	uzip	uzip	unzipped	nzip: not-zipper|zip|CG3533		axonogenesis ; GO:0007409	SD09738	4.65563	2.14966	0	SD09738	7.5978	3.80985	0	#N/A				#N/A				#N/A				#N/A				#N/A				SD09738	4.98829	2.78028	0	#N/A				#N/A				#N/A
LD12453	seq	seq	sequoia		nucleic acid binding; zinc ion binding;	axonogenesis; dendrite morphogenesis; negative regulation of axon extension	#N/A				#N/A				#N/A				#N/A				#N/A				#N/A				LD12453	3.57866	2.0741	0	#N/A				#N/A				#N/A				#N/A
GM10765	CG10670			BcDNA:GM10765|CG10670	exodeoxyribonuclease activity ; GO:0004529 |flap endonuclease activity ; GO:0048256 |damaged DNA binding ; GO:0003684 |single-stranded DNA specific endodeoxyribonuclease activity ; GO:0000014 |endonuclease activity ; GO:0004519	base-excision repair ; GO:0006284 |DNA replication ; GO:0006260	#N/A				#N/A				#N/A				#N/A				#N/A				#N/A				#N/A				#N/A				#N/A				#N/A				#N/A
LD26657	exu	exu	exuperantia	bs30h09.y1|Exu|CG8994		bicoid mRNA localization ; GO:0045450	#N/A				#N/A				LD26657	1.81106	3.24748	0.152639	LD26657	2.35135	5.09418	0	LD26657	2.76841	3.053	0.0364984	LD26657	2.9013	4.0258	0.0303744	LD26657	7.31245	5.65461	0	#N/A				#N/A				#N/A				#N/A
LD40977	Yippee	Yippee		CG1989	metal ion binding ; GO:0046872 |zinc ion binding ; GO:0008270	biological_process unknown ; GO:0000004	#N/A				#N/A				#N/A				#N/A				#N/A				#N/A				#N/A				#N/A				#N/A				#N/A				#N/A
CK02594	osp	osp	outspread	l(2)rJ571|alw: arclike wing|v(2)rJ571|BG:DS07721.2|BG:DS01486.5|BG:DS01486.7|arc-like wing|CG3479	molecular_function unknown ; GO:0005554	biological_process unknown ; GO:0000004	#N/A				#N/A				#N/A				#N/A				#N/A				#N/A				#N/A				#N/A				#N/A				#N/A				#N/A
GH03217	CG32095	BcDNA:GH03217		BEST:GH03217|BcDNA:GH03217	molecular_function unknown ; GO:0005554	biological_process unknown ; GO:0000004	#N/A				#N/A				#N/A				#N/A				#N/A				#N/A				#N/A				#N/A				#N/A				#N/A				#N/A
GH04046	CG31846	BcDNA:GH04046		BcDNA:GH04046	molecular_function unknown ; GO:0005554	biological_process unknown ; GO:0000004	#N/A				#N/A				#N/A				#N/A				#N/A				#N/A				#N/A				#N/A				#N/A				#N/A				#N/A
GH04666	CG6455	Motor-protein		Motor-protein: Motor protein|CG6455	molecular_function unknown ; GO:0005554	biological_process unknown ; GO:0000004	#N/A				#N/A				#N/A				#N/A				#N/A				#N/A				GH04666	-3.70634	0.4392	0	#N/A				#N/A				#N/A				#N/A
GH05922	CG31340				molecular_function unknown ; GO:0005554	biological_process unknown ; GO:0000004	#N/A				#N/A				#N/A				#N/A				#N/A				#N/A				#N/A				#N/A				#N/A				#N/A				#N/A
GH07964	CG33293			BcDNA:GH07964|CG12163	molecular_function unknown ; GO:0005554	biological_process unknown ; GO:0000004	GH07964	2.84703	2.69902	0	GH07964	4.43547	2.1593	0	GH07964	3.8334	2.9516	0	GH07964	5.85484	2.26608	0	#N/A				GH07964	5.00901	3.3738	0	GH07964	4.84307	3.48668	0	#N/A				GH07964	-4.47777	0.392453	0	#N/A				#N/A
GH08220	CG33248	CG1846		CG1846	molecular_function unknown ; GO:0005554	biological_process unknown ; GO:0000004	#N/A				#N/A				#N/A				#N/A				#N/A				#N/A				#N/A				#N/A				#N/A				#N/A				#N/A
GH10478	CG15309	CG15309		BcDNA:GH10478	molecular_function unknown ; GO:0005554	biological_process unknown ; GO:0000004	GH10478	3.67301	2.40062	0	#N/A				GH10478	5.70988	3.57578	0	GH10478	6.80842	4.92563	0	GH10478	5.07283	3.40272	0	GH10478	5.22263	3.24065	0	GH10478	8.30136	3.82703	0	#N/A				GH10478	-5.60467	0.338763	0	GH10478	-8.00875	0.446402	0	#N/A
GH10778	CG31920	BcDNA:GH10778		BcDNA:GH10778	molecular_function unknown ; GO:0005554	biological_process unknown ; GO:0000004	#N/A				#N/A				#N/A				#N/A				#N/A				GH10778	2.38494	2.60972	0.0303744	GH10778	15.1319	7.82007	0	#N/A				#N/A				#N/A				#N/A
GH16531	CG31451	BcDNA:GH16531		BcDNA:GH16531|gh16531	molecular_function unknown ; GO:0005554	biological_process unknown ; GO:0000004	#N/A				#N/A				#N/A				#N/A				#N/A				GH16531	4.46987	2.1272	0	GH16531	4.77443	2.62658	0	GH16531	6.43389	2.45482	0	#N/A				#N/A				#N/A
GH17676	CG33278	CG18656		cg18656|CG18656	molecular_function unknown ; GO:0005554	biological_process unknown ; GO:0000004	#N/A				#N/A				#N/A				#N/A				#N/A				#N/A				GH17676	10.2627	11.5842	0	#N/A				#N/A				#N/A				#N/A
GH26355	CG31535	BcDNA:GH26355		BcDNA:GH26355	molecular_function unknown ; GO:0005554	biological_process unknown ; GO:0000004	GH26355	4.88103	3.70029	0	#N/A				#N/A				GH26355	3.80323	4.87395	0	#N/A				#N/A				#N/A				#N/A				GH26355	-3.05118	0.38932	0	GH26355	-3.9134	0.475039	0	#N/A
GM01253	CG31320				molecular_function unknown ; GO:0005554	biological_process unknown ; GO:0000004	#N/A				#N/A				#N/A				#N/A				#N/A				GM01253	3.20984	2.69391	0	GM01253	7.82183	4.28746	0	#N/A				#N/A				#N/A				#N/A
GM02985	CG10265			CG30474	molecular_function unknown ; GO:0005554	biological_process unknown ; GO:0000004	#N/A				#N/A				#N/A				#N/A				#N/A				GM02985	2.83162	2.14401	0.0303744	#N/A				#N/A				#N/A				#N/A				#N/A
GM04716	CG30343	BcDNA:GM04716		BcDNA:GM04716	molecular_function unknown ; GO:0005554	biological_process unknown ; GO:0000004	#N/A				#N/A				#N/A				#N/A				#N/A				#N/A				#N/A				#N/A				#N/A				#N/A				#N/A
HL01958	CG31847	BcDNA:HL01958		BcDNA:HL01958	molecular_function unknown ; GO:0005554	biological_process unknown ; GO:0000004	#N/A				#N/A				#N/A				#N/A				#N/A				#N/A				HL01958	3.33152	4.63051	0	#N/A				#N/A				#N/A				#N/A
HL04389	CG31555	CG31555		BcDNA:HL04389	molecular_function unknown ; GO:0005554	biological_process unknown ; GO:0000004	#N/A				#N/A				#N/A				#N/A				#N/A				#N/A				#N/A				#N/A				#N/A				#N/A				#N/A
HL05382	CG30017	CG30017		BcDNA:HL05382	molecular_function unknown ; GO:0005554	biological_process unknown ; GO:0000004	#N/A				#N/A				#N/A				#N/A				#N/A				#N/A				#N/A				#N/A				#N/A				#N/A				#N/A
HL08104	CG32795	EG:BACN33B1.2		EG:BACN33B1.2|CG32795|CG2716|CG2766	molecular_function unknown ; GO:0005554	biological_process unknown ; GO:0000004	#N/A				#N/A				#N/A				#N/A				#N/A				#N/A				HL08104	-5.23667	0.28755	0	#N/A				#N/A				HL08104	7.60709	2.39655	0	#N/A
LD01463	CG31529	BcDNA:LD01463		BcDNA:LD01463	molecular_function unknown ; GO:0005554	biological_process unknown ; GO:0000004	#N/A				#N/A				#N/A				#N/A				#N/A				#N/A				#N/A				#N/A				#N/A				#N/A				#N/A
LD11354	CG12467	CG12467		EG:34F3.2|EG:34F3.1	molecular_function unknown ; GO:0005554	biological_process unknown ; GO:0000004	#N/A				#N/A				#N/A				#N/A				#N/A				#N/A				#N/A				#N/A				#N/A				#N/A				#N/A
LD14119	osp	osp	outspread	l(2)rJ571|alw: arclike wing|v(2)rJ571|BG:DS07721.2|BG:DS01486.5|BG:DS01486.7|arc-like wing|CG3479	molecular_function unknown ; GO:0005554	biological_process unknown ; GO:0000004	#N/A				#N/A				#N/A				#N/A				#N/A				#N/A				#N/A				#N/A				#N/A				#N/A				#N/A
LD14119_dupe	osp	osp	outspread	l(2)rJ571|alw: arclike wing|v(2)rJ571|BG:DS07721.2|BG:DS01486.5|BG:DS01486.7|arc-like wing|CG3479	molecular_function unknown ; GO:0005554	biological_process unknown ; GO:0000004	#N/A				#N/A				#N/A				#N/A				#N/A				#N/A				#N/A				#N/A				#N/A				#N/A				#N/A
LD22218	CG30085				molecular_function unknown ; GO:0005554	biological_process unknown ; GO:0000004	#N/A				#N/A				#N/A				#N/A				#N/A				LD22218	-6.69063	0.380676	0	#N/A				#N/A				#N/A				#N/A				#N/A
LD28680	CG31898	BcDNA:LD28680		BcDNA:LD28680	molecular_function unknown ; GO:0005554	biological_process unknown ; GO:0000004	#N/A				#N/A				#N/A				#N/A				#N/A				#N/A				#N/A				#N/A				#N/A				#N/A				#N/A
LD30655	Atu	Atu	Another transcription unit	l(3)s1938|CG1433	molecular_function unknown ; GO:0005554	biological_process unknown ; GO:0000004	#N/A				#N/A				#N/A				#N/A				#N/A				#N/A				#N/A				#N/A				#N/A				#N/A				#N/A
LD32040	msb1l			msh1l|CG10364	molecular_function unknown ; GO:0005554	biological_process unknown ; GO:0000004	#N/A				#N/A				#N/A				#N/A				#N/A				LD32040	6.0655	2.03525	0	LD32040	6.12739	2.88132	0	#N/A				#N/A				#N/A				#N/A
LD32258	CG31643	BcDNA:LD32258		BcDNA:LD32258	molecular_function unknown ; GO:0005554	biological_process unknown ; GO:0000004	#N/A				#N/A				#N/A				#N/A				#N/A				#N/A				#N/A				#N/A				#N/A				#N/A				#N/A
LD34214	CG31517	BcDNA:LD34214		BcDNA:LD34214|CG31517	molecular_function unknown ; GO:0005554	biological_process unknown ; GO:0000004	#N/A				#N/A				#N/A				#N/A				#N/A				#N/A				#N/A				#N/A				#N/A				#N/A				#N/A
LD45254	CG1910			anon-EST:fe1A3: anon-fast-evolving-1A3|Anon1A3|anon1A3|1A3	molecular_function unknown ; GO:0005554	biological_process unknown ; GO:0000004	#N/A				#N/A				#N/A				#N/A				#N/A				#N/A				#N/A				#N/A				#N/A				#N/A				#N/A
SD10002	CG5902	CG5902			molecular_function unknown ; GO:0005554	biological_process unknown ; GO:0000004	#N/A				#N/A				#N/A				#N/A				#N/A				#N/A				#N/A				#N/A				#N/A				#N/A				#N/A
GH22841	CG10561	CG10561		transcription unit 37C2|transcription unit No. 2|anon-37Cc|anon-37Cb|anon-37Cs|TU37C1|cs|ORF3|ORF2|l(2)37Cs: lethal(2)37Cs|TuC1|TU37C2|C2|Cs	oxidoreductase activity ; GO:0016491 ; EC:1.-.-.-	biological_process unknown ; GO:0000004	#N/A				#N/A				#N/A				#N/A				#N/A				#N/A				#N/A				#N/A				#N/A				#N/A				#N/A
LP09632	Pof	Pof		Painting of fourth|painting-of-fourth|cg3691|CG3691	RNA binding ; GO:0003723	biological_process unknown ; GO:0000004	#N/A				#N/A				LP09632	2.98021	2.96077	0	LP09632	2.68717	2.39966	0	LP09632	2.62719	3.44308	0.0699085	LP09632	3.15843	4.2042	0	LP09632	16.0324	8.42479	0	#N/A				#N/A				#N/A				#N/A
GH12215	kek3	CG7224 | CG7221 | kek3		kekkon-3|kekkon|CT12629|BG:DS04862.1|CG4192	G-protein coupled receptor activity ; GO:0004930	biological_process unknown ; GO:0000004 |G-protein coupled receptor protein signaling pathway ; GO:0007186	#N/A				(GH12215)	8.57022	4.29602	0	(GH12215)	3.90412	5.03511	0	(GH12215)	4.64074	2.96479	0	(GH12215)	3.56981	3.13046	0	(GH12215)	8.13489	4.57183	0	#N/A				(GH12215)	5.64475	3.19113	0	(GH12215)	-6.60751	0.225101	0	(GH12215)	-8.5686	0.303858	0	#N/A
GH12215_rdnd	kek3	CG7224 | CG7221 | kek3		kekkon-3|kekkon|CT12629|BG:DS04862.1|CG4192	G-protein coupled receptor activity ; GO:0004930	biological_process unknown ; GO:0000004 |G-protein coupled receptor protein signaling pathway ; GO:0007186	#N/A				(GH12215)	8.57022	4.29602	0	(GH12215)	3.90412	5.03511	0	(GH12215)	4.64074	2.96479	0	(GH12215)	3.56981	3.13046	0	(GH12215)	8.13489	4.57183	0	#N/A				(GH12215)	5.64475	3.19113	0	(GH12215)	-6.60751	0.225101	0	(GH12215)	-8.5686	0.303858	0	#N/A
LD28763	Pvf1	Pvf1	PDGF- and VEGF-related factor 1	EP1624|PVFs|pvf1|Vegf17e-b|VEGF2-B|Vegf17e-a|Vegf17E|PVF1|DmVEGF-1|l(1)G0146|CG7103	vascular endothelial growth factor receptor binding ; GO:0005172 |receptor binding ; GO:0005102	border cell migration (sensu Insecta) ; GO:0007298	#N/A				#N/A				#N/A				#N/A				#N/A				#N/A				#N/A				#N/A				#N/A				#N/A				#N/A
SD05329	DNApol-η	DNApol-eta		DNApol-eta|AAF51794|POLH|drad30A|CG7143	eta DNA polymerase activity ; GO:0015999 |nucleic acid binding ; GO:0003676 |DNA-directed DNA polymerase activity ; GO:0003887 ; EC:2.7.7.7	bypass DNA synthesis ; GO:0019985	#N/A				#N/A				#N/A				#N/A				#N/A				#N/A				#N/A				#N/A				#N/A				#N/A				#N/A
LD29090	DNApol-ι	DNApol-iota		DNApol-iota|AAF54198|drad30B|CG7602	iota DNA polymerase activity ; GO:0016000 |nucleic acid binding ; GO:0003676 |DNA-directed DNA polymerase activity ; GO:0003887 ; EC:2.7.7.7	bypass DNA synthesis ; GO:0019985	#N/A				#N/A				#N/A				#N/A				#N/A				LD29090	4.23646	2.37066	0	LD29090	4.05904	2.6369	0	#N/A				#N/A				#N/A				#N/A
GM09636	Rev1	Rev1		AAF47401|drev1|DmRev1|dREV1|CG12189	deoxycytidyl transferase activity, template dependent ; GO:0019986 |nucleic acid binding ; GO:0003676	bypass DNA synthesis ; GO:0019985 |DNA repair ; GO:0006281	#N/A				#N/A				#N/A				#N/A				#N/A				#N/A				#N/A				#N/A				#N/A				#N/A				#N/A
LD40801	mus205	mus205	mutagen-sensitive 205	AAF59191|DmREV3|DhRev3|mus 205|mus-205|mus(2)205|CG1925	zeta DNA polymerase activity ; GO:0003894 |nucleic acid binding ; GO:0003676	bypass DNA synthesis ; GO:0019985 |DNA replication ; GO:0006260	#N/A				#N/A				#N/A				#N/A				#N/A				#N/A				#N/A				#N/A				#N/A				#N/A				#N/A
GH23483	Atpa	Atpa	Na pump &agr; subunit	Na+,K+ ATPase alpha-subunit.|l(3)ry136|l(3)rM454|l(3)j6A4|l(3)j3B7|l(3)j3B2|l(3)01453|Na-p|JY|Na<up>+</up>K<up>+</up>ATPase|ATP&agr;|Na<up>+</up>, K<up>+</up> -ATPase|NaK ATPase|ATPalpha|Atp a|Na+-K+-ATPase|Na<up>+</up>/K<up>+</up>ATPase|Na<up>+</up>,K<up	sodium/potassium-exchanging ATPase activity ; GO:0005391 ; EC:3.6.3.9 |hydrolase activity, acting on acid anhydrides, catalyzing transmembrane movement of substances ; GO:0016820 ; EC:3.6.3.-	calcium ion homeostasis ; GO:0006874	#N/A				#N/A				#N/A				#N/A				#N/A				#N/A				#N/A				#N/A				#N/A				#N/A				#N/A
HL02687	Atpalpha	Atpalpha	Na pump α subunit		ATP binding; hydrolase activity, acting on acid anhydrides, catalyzing transmembrane movement of substances; sodium:potassium-exchanging ATPase activity; monovalent inorganic cation transporter activity;	calcium ion homeostasis; cation transport; embryonic development (sensu Insecta); metabolism; monovalent inorganic cation transport; regulation of cell shape; regulation of tracheal tube architecture; regulation of tracheal tube diameter; regulation of tracheal tube length; septate junction assembly	#N/A				#N/A				#N/A				#N/A				#N/A				#N/A				#N/A				#N/A				#N/A				#N/A				#N/A
GH04818	Nckx30C			potassium-dependent sodium/calcium|CG18660|CG4106	alpha-type channel activity ; GO:0015268 |calcium, potassium:sodium antiporter activity ; GO:0008273	calcium ion transport ; GO:0006816	#N/A				#N/A				#N/A				#N/A				#N/A				#N/A				#N/A				#N/A				#N/A				#N/A				#N/A
HL01989	Nckx30C	Nckx30C		potassium-dependent sodium/calcium|CG18660|CG4106	alpha-type channel activity ; GO:0015268 |calcium, potassium:sodium antiporter activity ; GO:0008273	calcium ion transport ; GO:0006816	#N/A				#N/A				#N/A				#N/A				#N/A				#N/A				#N/A				#N/A				#N/A				#N/A				#N/A
HL06604	CG9297	CG9297			calmodulin binding ; GO:0005516 |calcium ion binding ; GO:0005509	calcium ion transport ; GO:0006816	#N/A				#N/A				#N/A				HL06604	-4.20836	0.341049	0	HL06604	-5.81504	0.437971	0	#N/A				HL06604	-6.32716	0.0921535	0	#N/A				#N/A				HL06604	4.28696	2.35691	0	#N/A
GH16612	Ca-b	Ca-beta		Ca-&bgr;|Calcium channel &bgr;|Ca<up>2+</up>-channel-protein-&bgr;-subunit|calcium channel beta subunit|dmcab1|DmCa1&bgr;|CG6320	voltage-gated calcium channel activity ; GO:0005245	calcium ion transport ; GO:0006816	#N/A				#N/A				#N/A				#N/A				#N/A				#N/A				#N/A				#N/A				#N/A				#N/A				#N/A
GH26644	Ca-P60A		Calcium ATPase at 60A	Ca-p|calcium ATPase|organellar-type Ca-ATPase|Ca-ATPase|sarco/endoplasmic reticulum-type Ca-2+-ATPase.|SERCA|CA-P60A|Ca<up>2+</up>ATPase|l(2)k09025|l(2)k08308ab|CG3725	calcium-transporting ATPase activity ; GO:0005388 ; EC:3.6.3.8 |hydrolase activity, acting on acid anhydrides, catalyzing transmembrane movement of substances ; GO:0016820 ; EC:3.6.3.-	calcium ion transport ; GO:0006816 |calcium ion homeostasis ; GO:0006874	#N/A				#N/A				#N/A				#N/A				#N/A				#N/A				GH26644	-2.84624	0.439146	0.00990615	#N/A				#N/A				#N/A				#N/A
GM04226	Ca-P60A	Ca-P60A	Calcium ATPase at 60A	Ca-p|calcium ATPase|organellar-type Ca-ATPase|Ca-ATPase|sarco/endoplasmic reticulum-type Ca-2+-ATPase.|SERCA|CA-P60A|Ca<up>2+</up>ATPase|l(2)k09025|l(2)k08308ab|CG3725	calcium-transporting ATPase activity ; GO:0005388 ; EC:3.6.3.8 |hydrolase activity, acting on acid anhydrides, catalyzing transmembrane movement of substances ; GO:0016820 ; EC:3.6.3.-	calcium ion transport ; GO:0006816 |calcium ion homeostasis ; GO:0006874	#N/A				#N/A				#N/A				#N/A				#N/A				#N/A				GM04226	-5.71969	0.306852	0	#N/A				#N/A				#N/A				#N/A
GH10101	CG31475	CG31475		CG3768|CG14281	calcium ion binding ; GO:0005509	calcium-mediated signaling ; GO:0019722	#N/A				#N/A				#N/A				#N/A				#N/A				#N/A				#N/A				#N/A				#N/A				#N/A				#N/A
GH03109	Eip63F-1	Eip63F-1	Ecdysone-induced protein 63F 1	Eip63Fa|63F-1|Ca<up>2+</up> binding protein|E63-1|E63F|CG15855	calmodulin binding ; GO:0005516 |calcium ion binding ; GO:0005509	calcium-mediated signaling ; GO:0019722	#N/A				#N/A				GH03109	3.47488	2.00597	0	GH03109	3.96469	2.24627	0	#N/A				#N/A				#N/A				#N/A				#N/A				#N/A				#N/A
LD34388	CG9112	CG9112		CG31650	calmodulin binding ; GO:0005516 |calcium ion binding ; GO:0005509	calcium-mediated signaling ; GO:0019722	#N/A				#N/A				#N/A				#N/A				#N/A				#N/A				#N/A				#N/A				#N/A				#N/A				#N/A
SD03837	regucalcin	regucalcin		CG1803	calcium ion binding ; GO:0005509	calcium-mediated signaling ; GO:0019722 |anterior/posterior axis specification ; GO:0009948	#N/A				#N/A				#N/A				SD03837	-4.54845	0.283596	0	SD03837	-3.06221	0.48877	0	SD03837	-5.91301	0.228764	0	SD03837	-4.44267	0.152847	0	#N/A				#N/A				SD03837	5.11668	7.50959	0	#N/A
GM05887	T3dh		Type III alcohol dehydrogenase	CG3425	alcohol dehydrogenase activity ; GO:0004022 ; EC:1.1.1.1	carbohydrate metabolism ; GO:0005975	#N/A				#N/A				#N/A				#N/A				#N/A				#N/A				GM05887	-4.17933	0.319501	0	#N/A				#N/A				#N/A				#N/A
GH10266	Amy-p	Amy-p	Amylase proximal	Amy5|Amy2|Amy1|Amy4|alpha-amylase proximal|&agr;-Amylase|alpha-amylase|&agr;-Amy|AmyA: Amylase-A|&agr;-AMY|AMY|Amy|&agr;-amylase|CG18730|CG18640	alpha-amylase activity ; GO:0004556 ; EC:3.2.1.1 |calcium ion binding ; GO:0005509	carbohydrate metabolism ; GO:0005975	GH10266	3.6903	6.85946	0	GH10266	5.32984	3.37085	0	GH10266	1.17121	2.96787	0.995525	GH10266	18.1281	17.0293	0	GH10266	10.5882	52.1148	0	GH10266	1.17012	2.36502	1.09411	#N/A				GH10266	-12.5982	0.0562734	0	GH10266	-1.97806	0.465817	0	GH10266	-3.10961	0.488371	0	#N/A
LD04718	CG15117	CG15117			beta-glucuronidase activity ; GO:0004566 ; EC:3.2.1.31	carbohydrate metabolism ; GO:0005975	#N/A				#N/A				#N/A				#N/A				#N/A				#N/A				#N/A				#N/A				#N/A				#N/A				#N/A
LD10588	CG2135	CG2135			beta-glucuronidase activity ; GO:0004566 ; EC:3.2.1.31	carbohydrate metabolism ; GO:0005975	#N/A				#N/A				#N/A				#N/A				#N/A				#N/A				#N/A				#N/A				#N/A				#N/A				#N/A
LP09309	CG9886	CG9886			carbohydrate kinase activity ; GO:0019200 |kinase activity ; GO:0016301	carbohydrate metabolism ; GO:0005975	#N/A				#N/A				#N/A				#N/A				#N/A				#N/A				LP09309	-6.10863	0.483988	0	#N/A				#N/A				#N/A				#N/A
LD39959	CG7979	CG7979			dTDP-glucose 4,6-dehydratase activity ; GO:0008460 ; EC:4.2.1.46	carbohydrate metabolism ; GO:0005975	#N/A				#N/A				#N/A				#N/A				#N/A				#N/A				#N/A				#N/A				#N/A				#N/A				#N/A
GM08044	Fdh	Fdh	Formaldehyde dehydrogenase	gfd/odh|ADHX|odh|gfd: glutathione-dependent formaldehyde dehydrogenase|ODH|Odh: Octanol dehydrogenase|CG6598	formaldehyde dehydrogenase (glutathione) activity ; GO:0004327 ; EC:1.2.1.1 |alcohol dehydrogenase activity ; GO:0004022 ; EC:1.1.1.1 |octanol dehydrogenase activity ; GO:0004552 ; EC:1.1.1.73	carbohydrate metabolism ; GO:0005975	#N/A				#N/A				#N/A				#N/A				#N/A				#N/A				GM08044	-3.52924	0.456718	0	#N/A				#N/A				GM08044	5.04392	2.10126	0	#N/A
GH01546	fbp	fbp		fructose-1,6-bisphosphatase|FbPase|CG31692|CG10611	fructose-bisphosphatase activity ; GO:0042132 ; EC:3.1.3.11	carbohydrate metabolism ; GO:0005975	#N/A				#N/A				#N/A				#N/A				#N/A				#N/A				GH01546	-4.49957	0.276986	0	#N/A				#N/A				GH01546	3.42548	2.39141	0	#N/A
GH18222	CG30359	CG30359		CG8689	glucosidase activity ; GO:0015926 ; EC:3.2.1.- |hydrolase activity ; GO:0016787 ; EC:3.-.-.- |transporter activity ; GO:0005215	carbohydrate metabolism ; GO:0005975	#N/A				#N/A				GH18222	3.96195	2.94026	0	GH18222	4.73613	3.57936	0	GH18222	3.72927	2.98227	0	GH18222	7.47538	3.17483	0	GH18222	4.31143	3.37569	0	#N/A				#N/A				#N/A				#N/A
LP05116	CG9701	CG9701			glucosidase activity ; GO:0015926 ; EC:3.2.1.- |hydrolase activity, hydrolyzing N-glycosyl compounds ; GO:0016799 ; EC:3.2.2.- |hydrolase activity ; GO:0016787 ; EC:3.-.-.-	carbohydrate metabolism ; GO:0005975	#N/A				LP05116	6.57335	3.4085	0	#N/A				LP05116	-3.40298	0.485065	0	LP05116	-3.35278	0.486357	0	#N/A				LP05116	-3.51042	0.235916	0	#N/A				#N/A				#N/A				LP05116	4.67424	2.39376
GH02419	CG6206	BcDNA:GH02419		BcDNA:GH02419	hydrolase activity, hydrolyzing N-glycosyl compounds ; GO:0016799 ; EC:3.2.2.- |alpha-mannosidase activity ; GO:0004559 ; EC:3.2.1.24	carbohydrate metabolism ; GO:0005975	#N/A				#N/A				#N/A				#N/A				#N/A				#N/A				GH02419	-5.25607	0.346059	0	#N/A				GH02419	-2.11311	0.439656	0	GH02419	1.51867	2.15373	0.121759	GH02419	-2.58209	0.44498
GH02475	CG9466	CG9466			hydrolase activity, hydrolyzing N-glycosyl compounds ; GO:0016799 ; EC:3.2.2.- |alpha-mannosidase activity ; GO:0004559 ; EC:3.2.1.24	carbohydrate metabolism ; GO:0005975	#N/A				#N/A				GH02475	-5.20405	0.193165	0	GH02475	1.83494	2.15471	0.0593801	#N/A				GH02475	-9.60611	0.137987	0	GH02475	-3.64421	0.160008	0	GH02475	-9.44243	0.0963904	0	#N/A				GH02475	7.97056	16.3817	0	#N/A
LD09921	a-Man-IIb	alpha-Man-IIb		&agr;-D-mannosidase|&agr;-mannosidase 2|&agr;-mannosidase|mannosidase II|alpha-mannosidase|DM-GII.2|GTD#24/1|Man'ase|alpha-M-II|CG4606	hydrolase activity, hydrolyzing N-glycosyl compounds ; GO:0016799 ; EC:3.2.2.- |mannosyl-oligosaccharide 1,3-1,6-alpha-mannosidase activity ; GO:0004572 ; EC:3.2.1.114 |alpha-mannosidase activity ; GO:0004559 ; EC:3.2.1.24	carbohydrate metabolism ; GO:0005975	#N/A				#N/A				#N/A				#N/A				#N/A				#N/A				#N/A				#N/A				#N/A				#N/A				#N/A
GH25858	CG4836	CG4836		DM_7300579|bs36e10.y1|bs15h04.y1	L-iditol 2-dehydrogenase activity ; GO:0003939 ; EC:1.1.1.14	carbohydrate metabolism ; GO:0005975	#N/A				#N/A				#N/A				#N/A				#N/A				GH25858	3.0822	6.66885	0	GH25858	13.8315	12.507	0	#N/A				#N/A				#N/A				#N/A
LD47736	Sodh-2	Sodh-2		Sorbitol dehydrogenase-2|DM_7299382|Sdh-2|SODH-2|CG4649	L-iditol 2-dehydrogenase activity ; GO:0003939 ; EC:1.1.1.14	carbohydrate metabolism ; GO:0005975	#N/A				LD47736	3.55641	2.21742	0	#N/A				LD47736	8.37318	4.81266	0	LD47736	5.72437	4.81568	0	#N/A				#N/A				#N/A				#N/A				#N/A				LD47736	3.16594	2.22752
LP12301	Sodh-1	Sodh-1	Sorbitol dehydrogenase 1	BG:DS00464.2|Sodh|DM_7298873|Sdh-1|Sorbitol dehydrogenase like|CG1982	L-iditol 2-dehydrogenase activity ; GO:0003939 ; EC:1.1.1.14	carbohydrate metabolism ; GO:0005975	#N/A				#N/A				LP12301	-4.01065	0.376867	0	#N/A				LP12301	2.22064	2.07874	0.170509	LP12301	-5.33734	0.257548	0	LP12301	-5.8141	0.167668	0	#N/A				#N/A				LP12301	3.90744	2.06477	0	LP12301	2.46071	2.07456
HL02883	CG1129				mannose-1-phosphate guanylyltransferase activity ; GO:0004475 ; EC:2.7.7.13	carbohydrate metabolism ; GO:0005975	#N/A				#N/A				#N/A				#N/A				#N/A				#N/A				#N/A				#N/A				#N/A				#N/A				#N/A
GH13257	CG17010	CG17010			nucleotide kinase activity ; GO:0019201 |ribokinase activity ; GO:0004747 ; EC:2.7.1.15	carbohydrate metabolism ; GO:0005975	#N/A				#N/A				#N/A				#N/A				#N/A				#N/A				GH13257	8.76183	9.61483	0	#N/A				#N/A				#N/A				#N/A
LP08070	Amyrel	Amyrel	Amyrel	amyrel|CG8221	oligo-1,6-glucosidase activity ; GO:0004574 ; EC:3.2.1.10 |alpha-amylase activity ; GO:0004556 ; EC:3.2.1.1	carbohydrate metabolism ; GO:0005975	LP08070	4.00954	5.82631	0	LP08070	7.05623	5.74917	0	#N/A				LP08070	6.56988	34.037	0	LP08070	6.86733	19.4469	0	LP08070	-2.92663	0.46176	0	#N/A				LP08070	-4.70311	0.327633	0	#N/A				LP08070	4.15879	2.54382	0	#N/A
LD40177	CG11208	CG11208			oxalyl-CoA decarboxylase activity ; GO:0008949 ; EC:4.1.1.8	carbohydrate metabolism ; GO:0005975	#N/A				#N/A				#N/A				#N/A				#N/A				#N/A				LD40177	-3.49174	0.427972	0	#N/A				#N/A				#N/A				#N/A
GH18028	CG3835	EG:87B1.3		EG87B1|EG:87B1.3|CG3835	oxidoreductase activity ; GO:0016491 ; EC:1.-.-.-	carbohydrate metabolism ; GO:0005975	#N/A				#N/A				#N/A				GH18028	5.60038	2.32515	0	#N/A				GH18028	2.73857	2.15108	0.0303744	#N/A				#N/A				#N/A				#N/A				#N/A
GH14910	CG9008	BG:DS00797.2		BG:DS00797.2|CG9008	racemase and epimerase activity ; GO:0016854 ; EC:5.1.-.- |isomerase activity ; GO:0016853 ; EC:5.-.-.-	carbohydrate metabolism ; GO:0005975	GH14910	3.93587	2.10578	0	GH14910	6.40128	2.38023	0	#N/A				GH14910	6.83578	2.27212	0	GH14910	4.85395	2.22192	0	#N/A				#N/A				#N/A				#N/A				#N/A				#N/A
LD35051	CG31637	CG31637		CG9551|CG13765	sulfotransferase activity ; GO:0008146 ; EC:2.8.2.-	carbohydrate metabolism ; GO:0005975	#N/A				#N/A				#N/A				#N/A				#N/A				#N/A				#N/A				#N/A				#N/A				#N/A				#N/A
LD23605	CG3534	CG3534			xylulokinase activity ; GO:0004856 ; EC:2.7.1.17	carbohydrate metabolism ; GO:0005975	#N/A				#N/A				LD23605	-5.96615	0.457232	0	#N/A				#N/A				LD23605	-5.84687	0.364367	0	LD23605	-6.44348	0.272549	0	#N/A				#N/A				#N/A				#N/A
LD14730	CG31673	CG31673		BcDNA:LD14730|CG9332	glyoxylate reductase (NADP) activity ; GO:0030267 ; EC:1.1.1.79	carbohydrate metabolism ; GO:0005975 |amino acid biosynthesis ; GO:0008652	#N/A				#N/A				#N/A				LD14730	-8.51868	0.450548	0	LD14730	-4.50298	0.430605	0	LD14730	-5.06799	0.423633	0	LD14730	-4.44998	0.333027	0	#N/A				#N/A				LD14730	9.27086	2.78003	0	#N/A
GH13879	CG9331	CG9331			oxidoreductase activity, acting on CH-OH group of donors ; GO:0016614 ; EC:1.1.-.-	carbohydrate metabolism ; GO:0005975 |amino acid biosynthesis ; GO:0008652	#N/A				#N/A				GH13879	-4.39494	0.490701	0	#N/A				#N/A				GH13879	-4.40353	0.386487	0	GH13879	-5.56852	0.193871	0	#N/A				#N/A				GH13879	8.05177	4.0561	0	#N/A
GH03305	CG6287	CG6287			phosphoglycerate dehydrogenase activity ; GO:0004617 ; EC:1.1.1.95	carbohydrate metabolism ; GO:0005975 |amino acid biosynthesis ; GO:0008652	#N/A				#N/A				#N/A				#N/A				GH03305	-3.71035	0.374089	0	#N/A				GH03305	-4.52333	0.479065	0	GH03305	-12.7952	0.160431	0	#N/A				#N/A				#N/A
LD48009	CG1236	CG1236			phosphoglycerate dehydrogenase activity ; GO:0004617 ; EC:1.1.1.95	carbohydrate metabolism ; GO:0005975 |amino acid biosynthesis ; GO:0008652	#N/A				#N/A				#N/A				#N/A				#N/A				#N/A				#N/A				#N/A				#N/A				#N/A				#N/A
GH01066	Nmdmc	Nmdmc	NAD-dependent methylenetetrahydrofolate dehydrogenase	Dnmdmc|dNMDMC|DNMDMC|CG18466	methylenetetrahydrofolate dehydrogenase (NAD+) activity ; GO:0004487 ; EC:1.5.1.15 |methylenetetrahydrofolate dehydrogenase (NADP+) activity ; GO:0004488 ; EC:1.5.1.5 |methenyltetrahydrofolate cyclohydrolase activity ; GO:0004477 ; EC:3.5.4.9 |magnesium i	carbohydrate metabolism ; GO:0005975 |amino acid biosynthesis ; GO:0008652 |10-formyltetrahydrofolate metabolism ; GO:0009256	#N/A				#N/A				#N/A				#N/A				GH01066	-2.63769	0.461269	0.0364984	#N/A				#N/A				GH01066	5.18857	2.02714	0	GH01066	9.82868	4.24111	0	#N/A				GH01066	2.9166	2.54063
GH03773	CG1213				glucose transporter activity ; GO:0005355	carbohydrate transport ; GO:0008643 |carbohydrate metabolism ; GO:0005975	GH03773	4.02886	3.50534	0	GH03773	6.74278	2.30051	0	#N/A				#N/A				#N/A				#N/A				#N/A				GH03773	-7.58919	0.339859	0	#N/A				#N/A				#N/A
GH08948	Glut1	Glut1	Glucose transporter 1	glucose transporter 1|GLU|Dmglut1|CG1086	glucose transporter activity ; GO:0005355	carbohydrate transport ; GO:0008643 |carbohydrate metabolism ; GO:0005975	#N/A				#N/A				#N/A				#N/A				#N/A				#N/A				#N/A				#N/A				#N/A				#N/A				#N/A
GH09052	CG1208	CG1208			glucose transporter activity ; GO:0005355	carbohydrate transport ; GO:0008643 |carbohydrate metabolism ; GO:0005975	#N/A				#N/A				#N/A				#N/A				#N/A				#N/A				GH09052	-4.83078	0.342632	0	GH09052	-10.0951	0.296846	0	#N/A				#N/A				#N/A
GH21490	CG6484	CG6484			glucose transporter activity ; GO:0005355	carbohydrate transport ; GO:0008643 |carbohydrate metabolism ; GO:0005975	GH21490	1.86851	2.26032	0.0517044	GH21490	6.25345	2.80683	0	#N/A				#N/A				GH21490	4.09843	2.78823	0	#N/A				GH21490	2.00624	2.1228	0.116784	#N/A				GH21490	-3.01559	0.409685	0	#N/A				#N/A
HL01062	CG10960	CG10960			glucose transporter activity ; GO:0005355	carbohydrate transport ; GO:0008643 |carbohydrate metabolism ; GO:0005975	#N/A				#N/A				#N/A				HL01062	3.65895	2.53078	0	#N/A				#N/A				#N/A				#N/A				HL01062	4.77514	2.71299	0	#N/A				#N/A
SD10060	CG4797				glucose transporter activity ; GO:0005355	carbohydrate transport ; GO:0008643 |carbohydrate metabolism ; GO:0005975	SD10060	2.31407	2.04265	0	#N/A				#N/A				#N/A				#N/A				#N/A				#N/A				#N/A				#N/A				#N/A				#N/A
GH07001	sut4	sut4	sugar transporter 4	CG1380	sugar porter activity ; GO:0005351 |glucose transporter activity ; GO:0005355	carbohydrate transport ; GO:0008643 |carbohydrate metabolism ; GO:0005975	#N/A				#N/A				#N/A				#N/A				#N/A				#N/A				GH07001	4.9654	37.9459	0	#N/A				#N/A				#N/A				#N/A
GH25507	sut2	sut2	sugar transporter 2	CG17975	sugar porter activity ; GO:0005351 |glucose transporter activity ; GO:0005355	carbohydrate transport ; GO:0008643 |carbohydrate metabolism ; GO:0005975	#N/A				#N/A				#N/A				#N/A				#N/A				#N/A				#N/A				#N/A				#N/A				#N/A				#N/A
LD44652	sut1	sut1	sugar transporter 1	CG8714	sugar porter activity ; GO:0005351 |glucose transporter activity ; GO:0005355	carbohydrate transport ; GO:0008643 |carbohydrate metabolism ; GO:0005975	#N/A				#N/A				LD44652	-2.78039	0.458184	0	#N/A				#N/A				LD44652	-2.86723	0.44727	0.0325952	LD44652	-2.82057	0.407308	0.00990615	#N/A				LD44652	5.98588	2.75317	0	LD44652	5.9701	2.75008	0	#N/A
SD04658	sll	sll		slalom|l(3)S142214|1422/14|CG7623	3'-phosphoadenosine 5'-phosphosulfate transporter activity ; GO:0046964 |UDP-galactose transporter activity ; GO:0005459	carbohydrate transport ; GO:0008643 |carbohydrate metabolism ; GO:0005975 |3'-phosphoadenosine 5'-phosphosulfate transport ; GO:0046963	#N/A				#N/A				#N/A				#N/A				#N/A				#N/A				#N/A				#N/A				#N/A				#N/A				#N/A
LD32130	htl	htl	heartless		ATP binding; fibroblast growth factor receptor activity; protein-tyrosine kinase activity;	cardioblast differentiation; cell migration; cell proliferation; central nervous system development; ectoderm development; endoderm development; endodermal cell fate determination; fibroblast growth factor receptor signaling pathway; gastrulation; germ cell migration; glial cell migration; gonad development; gonadal mesoderm development; heart development; larval visceral muscle development; lymp…	#N/A				#N/A				#N/A				#N/A				#N/A				#N/A				#N/A				LD32130	4.96842	2.14785	0	#N/A				#N/A				#N/A
GH17715	Ark	Ark	Apaf-1-related-killer	Drosophila Apaf-1-related killer|Apaf-1 related killer|Transcription unit 1|anon-53Fa|Dark/Hac-1/dApaf-1|dArk|Dapaf-1|arc|dApaf-1/DARK/HAC-1|dark/dapaf-1/hac-1|dark/hac-1/dapaf-1|Hac-1/Dark|Dark|hac-1|Hac1|DARK|dapaf-1S|dapaf-1L|dark|T1|CG6829	caspase activator activity ; GO:0008656 |protein binding ; GO:0005515	caspase activation ; GO:0006919	#N/A				#N/A				#N/A				#N/A				#N/A				#N/A				#N/A				#N/A				#N/A				#N/A				#N/A
GH12636	Dat	Dat	Dopamine N acetyltransferase	Arylalkylamine N-acetyltransferase-1|Aanat1|Dat1|AA-NAT1|aaNat|aaNAT1|aaNAT|CG3318	arylamine N-acetyltransferase activity ; GO:0004060 ; EC:2.3.1.5 |aralkylamine N-acetyltransferase activity ; GO:0004059 ; EC:2.3.1.87	catecholamine metabolism ; GO:0006584	GH12636	4.48424	2.77006	0	GH12636	6.05938	2.89301	0	#N/A				#N/A				#N/A				#N/A				GH12636	-2.74859	0.463457	0.0379699	GH12636	-6.32234	0.416724	0	#N/A				#N/A				#N/A
GM01103_rdnd	CG3994	CG3994			metal ion transporter activity; zinc ion transporter activity;	cation transport	#N/A				#N/A				#N/A				#N/A				#N/A				#N/A				#N/A				(GM01103)	-3.13757	0.464928	0	(GM01103)	2.9114	2.29446	0	#N/A				#N/A
GH23040	CG1090	CG1090			alpha-type channel activity ; GO:0015268 |calcium, potassium:sodium antiporter activity ; GO:0008273	cation transport ; GO:0006812	#N/A				#N/A				#N/A				#N/A				#N/A				#N/A				#N/A				#N/A				#N/A				#N/A				#N/A
LD07912	rpk	rpk	ripped pocket	dGNaC1: gonad-specific amiloride-sensitive sodium channel 1|RPK|CG1058	amiloride-sensitive sodium channel activity ; GO:0015280 |sodium channel activity ; GO:0005272	cation transport ; GO:0006812	#N/A				#N/A				#N/A				#N/A				#N/A				#N/A				#N/A				#N/A				#N/A				#N/A				#N/A
LD22449	Tsf2	Tsf2		Transferrin 2|CG10620	binding ; GO:0005488 |carrier activity ; GO:0005386 |iron ion transporter activity ; GO:0005381	cation transport ; GO:0006812	#N/A				#N/A				#N/A				#N/A				#N/A				#N/A				#N/A				#N/A				#N/A				#N/A				#N/A
GH10708	Bmcp	Doc		DmBMCP|CG7314	carrier activity ; GO:0005386	cation transport ; GO:0006812	#N/A				#N/A				#N/A				#N/A				#N/A				#N/A				#N/A				#N/A				#N/A				#N/A				#N/A
LP01207	CG6608	CG6608			carrier activity ; GO:0005386	cation transport ; GO:0006812	LP01207	-2.96897	0.499806	0	LP01207	-8.94985	0.315319	0	#N/A				#N/A				#N/A				#N/A				#N/A				#N/A				#N/A				#N/A				#N/A
LD24465	Mvl	Mvl	Malvolio	malvolio|NRM2|mvl|CG3671	cation transporter activity ; GO:0008324	cation transport ; GO:0006812	#N/A				#N/A				#N/A				#N/A				#N/A				#N/A				#N/A				#N/A				#N/A				#N/A				#N/A
GH27027	CG4357	CG4357		CG43567	cation transporter activity ; GO:0008324 |sodium:chloride symporter activity ; GO:0015378	cation transport ; GO:0006812	#N/A				#N/A				#N/A				#N/A				#N/A				#N/A				#N/A				#N/A				#N/A				#N/A				#N/A
GH08340	CG10413	CG10413			cation transporter activity ; GO:0008324 |sodium:chloride/potassium:chloride symporter activity ; GO:0008511	cation transport ; GO:0006812	#N/A				#N/A				#N/A				#N/A				#N/A				#N/A				#N/A				#N/A				#N/A				#N/A				#N/A
LD15480	CG12773	EG:8D8.3		EG:8D8.3|CG12773	cation transporter activity ; GO:0008324 |sodium:chloride/potassium:chloride symporter activity ; GO:0008511	cation transport ; GO:0006812	#N/A				#N/A				#N/A				#N/A				#N/A				#N/A				#N/A				#N/A				#N/A				#N/A				#N/A
GH11459	Irk2		Inwardly rectifying potassium channel 2	dKirII|irk2|CG10180|CG4370	G-protein activated inward rectifier potassium channel activity ; GO:0015467 |inward rectifier potassium channel activity ; GO:0005242	cation transport ; GO:0006812	#N/A				GH11459	10.5978	2.76653	0	#N/A				#N/A				#N/A				#N/A				#N/A				#N/A				#N/A				#N/A				#N/A
GH03514	VhaPPA1-1	VhaPPA1-1		V-ATPase|vhaPPA1-1|CG7007	hydrogen-exporting ATPase activity, phosphorylative mechanism ; GO:0008553 ; EC:3.6.3.6	cation transport ; GO:0006812	#N/A				#N/A				#N/A				#N/A				#N/A				#N/A				#N/A				#N/A				#N/A				#N/A				#N/A
LD21248	Vha100-1			BcDNA:LD21248|V-ATPase|vha100-1|CG1709	hydrogen-exporting ATPase activity, phosphorylative mechanism ; GO:0008553 ; EC:3.6.3.6	cation transport ; GO:0006812	#N/A				#N/A				#N/A				#N/A				#N/A				#N/A				#N/A				#N/A				#N/A				#N/A				#N/A
LD21735	Vha100-2	Vha100-2		BcDNA:LD21735|V-ATPase|vha100-2|CG18617|CG7679	hydrogen-exporting ATPase activity, phosphorylative mechanism ; GO:0008553 ; EC:3.6.3.6	cation transport ; GO:0006812	#N/A				#N/A				#N/A				#N/A				#N/A				#N/A				#N/A				#N/A				#N/A				#N/A				#N/A
GH22266	CG13907	CG13907			monocarboxylate porter activity ; GO:0015355	cation transport ; GO:0006812	#N/A				#N/A				#N/A				#N/A				#N/A				#N/A				#N/A				#N/A				#N/A				#N/A				#N/A
SD10469	CG8468	CG8468			monocarboxylate porter activity ; GO:0015355	cation transport ; GO:0006812	#N/A				#N/A				#N/A				#N/A				#N/A				#N/A				SD10469	-4.44475	0.459436	0	#N/A				SD10469	2.9599	2.05841	0	#N/A				#N/A
LD30953	CG3409	CG3409			monocarboxylic acid transporter activity ; GO:0008028	cation transport ; GO:0006812	#N/A				#N/A				#N/A				#N/A				#N/A				#N/A				#N/A				#N/A				#N/A				#N/A				#N/A
LD21410	VhaM9.7-1	VhaM9.7-1		V-ATPase|vhaM9.7-1|vhaM9.2-1|CG11589	nucleotide phosphatase activity ; GO:0019204 |hydrogen-exporting ATPase activity, phosphorylative mechanism ; GO:0008553 ; EC:3.6.3.6	cation transport ; GO:0006812	#N/A				#N/A				#N/A				#N/A				#N/A				#N/A				#N/A				#N/A				#N/A				#N/A				#N/A
GH07093	CG4323	CG4323			oxoglutarate:malate antiporter activity ; GO:0015367 |carrier activity ; GO:0005386	cation transport ; GO:0006812	#N/A				#N/A				GH07093	3.46519	5.09146	0	GH07093	2.43194	5.24205	0	#N/A				GH07093	2.49627	6.27107	0.0303744	GH07093	16.4689	30.4423	0	#N/A				#N/A				#N/A				#N/A
GH13134	nrv2	Nrv2	nervana 2	NEST:bs13c10|Nrv: Nirvana|NaK ATPase|Na,K-ATPase|Na<up>+</up>/K<up>+</up>ATPase|nervana2|Na<up>+</up>/K<up>+</up>-ATPase|ectatic|l(2)k04223|l(2)k13315|42kDa|Nrv2: Nervana 2|nervana|CG9261	sodium/potassium-exchanging ATPase activity ; GO:0005391 ; EC:3.6.3.9 |hydrolase activity, acting on acid anhydrides, catalyzing transmembrane movement of substances ; GO:0016820 ; EC:3.6.3.-	cation transport ; GO:0006812	#N/A				#N/A				#N/A				#N/A				#N/A				#N/A				#N/A				GH13134	8.21364	2.58704	0	#N/A				#N/A				#N/A
LP02993	Nhe1	Nhe1		DmNHE1|NHE1|CG12178	sodium:hydrogen antiporter activity ; GO:0015385	cation transport ; GO:0006812	#N/A				#N/A				#N/A				#N/A				#N/A				#N/A				#N/A				#N/A				#N/A				#N/A				#N/A
LP06581	CG8083	BEST:CK00459		BEST:CK00459|CK00459|CG8083	transporter activity ; GO:0005215 |nucleoside:sodium symporter activity ; GO:0005415	cation transport ; GO:0006812	#N/A				#N/A				LP06581	-3.38619	0.410215	0	#N/A				#N/A				LP06581	-3.06326	0.458036	0	LP06581	-4.12041	0.407243	0	LP06581	-6.20886	0.418065	0	LP06581	3.06641	2.45957	0	#N/A				#N/A
LD05335	CG11163	BEST:CK02137		BEST:CK02137|CK02137	zinc ion transporter activity ; GO:0005385	cation transport ; GO:0006812	#N/A				#N/A				#N/A				#N/A				#N/A				#N/A				#N/A				#N/A				#N/A				#N/A				#N/A
LD22804	CG17723	CG17723			zinc ion transporter activity ; GO:0005385	cation transport ; GO:0006812	#N/A				#N/A				#N/A				#N/A				#N/A				#N/A				#N/A				#N/A				LD22804	2.76659	2.33921	0	#N/A				LD22804	4.92144	2.05251
GH09856	Eaat2	Eaat2		Excitatory amino acid transporter 2|sodium-dependent excitatory amino acid transporter 2|dEAAT2|CG3159	cation transporter activity ; GO:0008324 |sodium/excitatory glutamate symporter activity ; GO:0008027	cation transport ; GO:0006812 |amino acid transport ; GO:0006865 |amino acid metabolism ; GO:0006520	#N/A				#N/A				#N/A				#N/A				#N/A				#N/A				#N/A				#N/A				#N/A				#N/A				#N/A
GH06032	CG6230			BcDNA:GH06032|dCOD1|CG6230	ATPase activity, coupled to transmembrane movement of ions, phosphorylative mechanism ; GO:0015662 |hydrolase activity, acting on acid anhydrides, catalyzing transmembrane movement of substances ; GO:0016820 ; EC:3.6.3.-	cation transport ; GO:0006812 |calcium ion homeostasis ; GO:0006874	#N/A				#N/A				#N/A				#N/A				#N/A				#N/A				#N/A				#N/A				#N/A				#N/A				#N/A
GH13756	CG6230	BcDNA:GH06032		BcDNA:GH06032|dCOD1|CG6230	ATPase activity, coupled to transmembrane movement of ions, phosphorylative mechanism ; GO:0015662 |hydrolase activity, acting on acid anhydrides, catalyzing transmembrane movement of substances ; GO:0016820 ; EC:3.6.3.-	cation transport ; GO:0006812 |calcium ion homeostasis ; GO:0006874	#N/A				GH13756	-7.36676	0.488039	0	#N/A				#N/A				#N/A				#N/A				#N/A				#N/A				#N/A				#N/A				#N/A
LD01981	CG2165	BEST:CK01140		BEST:CK02288|BEST:CK01140|CK02288	calcium-transporting ATPase activity ; GO:0005388 ; EC:3.6.3.8	cation transport ; GO:0006812 |calcium ion homeostasis ; GO:0006874	#N/A				#N/A				#N/A				LD01981	5.75493	2.02025	0	#N/A				#N/A				#N/A				#N/A				#N/A				#N/A				#N/A
GH09355	CG6004	CG6004			carbohydrate transporter activity ; GO:0015144 |cation transporter activity ; GO:0008324 |transcription cofactor activity ; GO:0003712 |structural constituent of peritrophic membrane (sensu Insecta) ; GO:0016490	cation transport ; GO:0006812 |carbohydrate transport ; GO:0008643 |carbohydrate metabolism ; GO:0005975	#N/A				#N/A				#N/A				#N/A				#N/A				#N/A				#N/A				#N/A				#N/A				#N/A				#N/A
LD25952	CG8814	CG8814			enzyme inhibitor activity ; GO:0004857 |diazepam binding ; GO:0050809 |acyl-CoA binding ; GO:0000062	cell acyl-CoA homeostasis ; GO:0042049	#N/A				#N/A				#N/A				#N/A				#N/A				#N/A				#N/A				#N/A				#N/A				#N/A				#N/A
LP12257	scb	scb	scab	&agr; Position-Specific antigen 3|l(2)01288|&agr;Int3|&agr;-PS3|CT36929|CT21280|alphaPS3|Dm0620|&agr;<down>PS3</down>|aPS3|aVolado|Volado|&agr;PS3|volado|PS3|CG8095	cell adhesion molecule binding ; GO:0050839 |structural molecule activity ; GO:0005198 |laminin receptor activity ; GO:0005055 |receptor activity ; GO:0004872	cell adhesion ; GO:0007155	LP12257	3.25204	2.18157	0	#N/A				#N/A				#N/A				#N/A				#N/A				#N/A				#N/A				#N/A				#N/A				#N/A
GM01042	Rapgap1	Rapgap1		CG6682	Ras GTPase activator activity ; GO:0005099	cell adhesion ; GO:0007155	#N/A				#N/A				#N/A				#N/A				#N/A				#N/A				#N/A				#N/A				#N/A				#N/A				#N/A
GH27479	Tsp	Tsp		Thrombospondin|thrombospondin|SP295|D-TSP|DTSP|CT31613|CG11326	structural molecule activity ; GO:0005198	cell adhesion ; GO:0007155	#N/A				#N/A				#N/A				#N/A				#N/A				#N/A				#N/A				GH27479	6.43672	2.06863	0	#N/A				#N/A				#N/A
LD14510	bys	bys	by S6	bystin|CG1430		cell adhesion ; GO:0007155	#N/A				#N/A				#N/A				#N/A				#N/A				#N/A				#N/A				#N/A				LD14510	4.87605	2.88785	0	#N/A				#N/A
LD45776	Stim	Stim		Drosophila Stromal interaction molecule|Stromal interaction molecule|D-STIM|D-Stim|CG9126		cell adhesion ; GO:0007155	#N/A				#N/A				#N/A				#N/A				#N/A				#N/A				#N/A				#N/A				#N/A				#N/A				#N/A
SD04165	l(1)G0060	CG3125		CG3125		cell adhesion ; GO:0007155	#N/A				#N/A				#N/A				#N/A				#N/A				#N/A				#N/A				#N/A				#N/A				#N/A				#N/A
SD07266	ImpL2	ImpL2	Ecdysone-inducible gene L2	IMPL2|Imp-12|CT34862|neural and ectodermal development factor|IMP-L2|Imp-L2|CG15009		cell adhesion ; GO:0007155	#N/A				#N/A				#N/A				#N/A				#N/A				#N/A				#N/A				#N/A				SD07266	3.90457	2.06237	0	#N/A				SD07266	1.57058	2.14172
LD47466	dlp	dlp		D-glypican B|Dly|Dlp|Dally-like|D-gpcB|CT16138|dly|dally-like|CG5031|CG17703|CG32146	structural molecule activity ; GO:0005198 |protein binding ; GO:0005515	cell adhesion ; GO:0007155 |Wnt receptor signaling pathway ; GO:0016055	LD47466	4.77541	2.38248	0	LD47466	5.12207	2.00007	0	#N/A				#N/A				#N/A				#N/A				#N/A				#N/A				#N/A				#N/A				#N/A
GH17783	Hml	Hml	Hemolectin		chitin binding; sugar binding; structural molecule activity;	cell adhesion; chitin metabolism; defense response; hemostasis	#N/A				#N/A				#N/A				#N/A				#N/A				#N/A				GH17783	-4.23014	0.322985	0	#N/A				#N/A				#N/A				#N/A
LD37358	CG5941	CG5941			receptor activity ; GO:0004872	cell cycle ; GO:0007049	#N/A				#N/A				#N/A				#N/A				#N/A				#N/A				LD37358	-4.61371	0.448536	0	#N/A				#N/A				#N/A				#N/A
SD05277	S6kII	S6kII	RPS6-protein kinase-II	Rsk: Ribosomal-S6-kinase|dRSK|RSK|S6KII|CG17596	protein serine/threonine kinase activity ; GO:0004674 |receptor signaling protein serine/threonine kinase activity ; GO:0004702 ; EC:2.7.1.- |ribosomal protein S6 kinase activity ; GO:0004711 ; EC:2.7.1.-	cell cycle ; GO:0007049 |MAPKKK cascade ; GO:0000165	#N/A				#N/A				#N/A				#N/A				#N/A				#N/A				#N/A				#N/A				#N/A				#N/A				#N/A
LD21956	Pk17E	Pk17E	Protein kinase-like 17E	Bicoid interacting protein 4|Pk?4|BIN4|bin4|Bin4|3-10|CG7001	receptor signaling protein serine/threonine kinase activity ; GO:0004702 ; EC:2.7.1.- |protein serine/threonine kinase activity ; GO:0004674	cell cycle ; GO:0007049 |MAPKKK cascade ; GO:0000165	LD21956	5.56276	2.70444	0	#N/A				#N/A				LD21956	3.2271	2.19614	0	#N/A				LD21956	2.97827	2.05119	0	LD21956	4.36635	2.26578	0	#N/A				LD21956	-3.8431	0.471461	0	#N/A				#N/A
LD11130	CG11727	CG11727			small GTPase regulator activity;	cell cycle; chromosome segregation; mitosis; regulation of progression through cell cycle	#N/A				#N/A				#N/A				#N/A				#N/A				#N/A				#N/A				#N/A				#N/A				#N/A				#N/A
LD29847	Sec61a	Sec61alpha		BcDNA:LD29847|BEST:LD29847|DSec61&agr;|endd2|DSec61alpha|LD29847|0455|l(2)k04917|CG9539	protein transporter activity ; GO:0008565	cell death ; GO:0008219 |SRP-dependent cotranslational membrane targeting, translocation ; GO:0006616	LD29847	-3.74249	0.423976	0	LD29847	-5.6256	0.291313	0	LD29847	-5.32715	0.323235	0	LD29847	-8.31465	0.303584	0	LD29847	-4.8732	0.418986	0	LD29847	-6.5757	0.299313	0	LD29847	-6.06508	0.315046	0	LD29847	-3.91857	0.456943	0	LD29847	4.4085	2.31867	0	LD29847	7.2495	3.30541	0	#N/A
GH04473	Fs	Fs		dFollistatin|follistatin|dFS|CG33466|CG12956|CG12955	activin inhibitor activity ; GO:0017106	cell homeostasis ; GO:0019725	#N/A				#N/A				#N/A				#N/A				#N/A				#N/A				GH04473	-4.2868	0.435049	0	#N/A				#N/A				#N/A				#N/A
SD02116	aft	aft		adrift|EG:52C10.7|CG5032		cell migration ; GO:0016477	#N/A				#N/A				#N/A				#N/A				#N/A				#N/A				#N/A				#N/A				#N/A				#N/A				#N/A
LD37470	twf	twf	twinfilin	twinfilin|A6|CG3172	structural constituent of cytoskeleton ; GO:0005200 |protein-tyrosine kinase activity ; GO:0004713 ; EC:2.7.1.112 |actin depolymerizing activity ; GO:0003787 |actin binding ; GO:0003779	cell motility ; GO:0006928 |actin filament depolymerization ; GO:0030042	#N/A				#N/A				#N/A				#N/A				#N/A				#N/A				#N/A				#N/A				#N/A				#N/A				#N/A
LD27045	CG10724	CG10724			structural constituent of cytoskeleton ; GO:0005200 |actin depolymerizing activity ; GO:0003787 |actin binding ; GO:0003779	cell motility ; GO:0006928 |actin polymerization and/or depolymerization ; GO:0008154	#N/A				#N/A				#N/A				#N/A				#N/A				#N/A				LD27045	-4.4994	0.46116	0	#N/A				#N/A				#N/A				#N/A
SD03117	Vinc	Vinc	Vinculin	Vinculin at 2EF|Vin2EF|Vin|EG:103B4.1|CT11081|vinculin|Dmvincp|CG3299	structural constituent of cytoskeleton ; GO:0005200 |cytoskeletal anchoring activity ; GO:0016343 |actin binding ; GO:0003779	cell motility ; GO:0006928 |cell adhesion ; GO:0007155	#N/A				#N/A				#N/A				#N/A				#N/A				#N/A				#N/A				#N/A				#N/A				#N/A				#N/A
LD15203	rok	rok	Rho-kinase	DRho-kinase|drok|dROK|dRok|RHO kinase|RhoK|ROCK1|DRhk|Drok|CG9774	receptor signaling protein serine/threonine kinase activity ; GO:0004702 ; EC:2.7.1.- |protein serine/threonine kinase activity ; GO:0004674 |diacylglycerol binding ; GO:0019992	cell motility ; GO:0006928 |cell cycle ; GO:0007049 |cell adhesion ; GO:0007155	#N/A				#N/A				#N/A				#N/A				#N/A				#N/A				#N/A				#N/A				#N/A				#N/A				#N/A
GM09012	CG1764	CG1764			dimethylargininase activity ; GO:0016403 ; EC:3.5.3.18	cell proliferation ; GO:0008283	#N/A				#N/A				#N/A				#N/A				#N/A				#N/A				#N/A				#N/A				#N/A				#N/A				#N/A
LD23830	CG8801			BcDNA:LD23830|CG8801|CG30341	GTPase activity ; GO:0003924 ; EC:3.6.-.- |GTP binding ; GO:0005525	cell proliferation ; GO:0008283	#N/A				LD23830	3.57636	2.13649	0	LD23830	6.26308	3.61277	0	LD23830	7.64973	5.46993	0	LD23830	5.07669	3.40558	0	LD23830	7.43711	3.93464	0	LD23830	4.30407	5.94931	0	LD23830	6.2896	3.46226	0	LD23830	-2.91353	0.493408	0	LD23830	-5.35423	0.406639	0	#N/A
LD43057	CG18292	CG18292			kinase inhibitor activity ; GO:0019210 |kinase regulator activity ; GO:0019207	cell proliferation ; GO:0008283	#N/A				#N/A				#N/A				#N/A				#N/A				#N/A				#N/A				#N/A				#N/A				#N/A				#N/A
GH15583	rols	rols		antisocial|Antisocial|rolling pebbles|l(3)j2A6|ANTS|ants|l(3)68Fd|l(3)08232|CG5679|CG12277|CG32096|CG17155	receptor signaling protein activity ; GO:0005057 |receptor binding ; GO:0005102	cell proliferation ; GO:0008283	#N/A				#N/A				#N/A				#N/A				#N/A				#N/A				#N/A				#N/A				#N/A				#N/A				#N/A
GM14577	CG8331	CG8331			small GTPase regulatory/interacting protein activity ; GO:0005083	cell proliferation ; GO:0008283	#N/A				#N/A				#N/A				#N/A				#N/A				#N/A				GM14577	-3.88101	0.443082	0	#N/A				#N/A				#N/A				#N/A
GH07822	CSN7	CSN7b		Drosophila COP9 signalosome homolog 7|COP9 complex homolog subunit 7|CH7|BcDNA:GH07822|CSN7b|Dch7|CG2038		cell proliferation ; GO:0008283	#N/A				#N/A				#N/A				#N/A				#N/A				#N/A				#N/A				#N/A				#N/A				#N/A				#N/A
LD46465	CG9890	CG9890		anon-EST:Posey169|ld46465		cell proliferation ; GO:0008283	#N/A				#N/A				#N/A				#N/A				#N/A				#N/A				#N/A				#N/A				#N/A				#N/A				#N/A
SD07712	cutlet	cutlet		cutlet|gilead|ctl|CG33122|CG10030	DNA binding ; GO:0003677	cell proliferation ; GO:0008283 |DNA replication ; GO:0006260	#N/A				#N/A				#N/A				SD07712	5.08407	2.24128	0	#N/A				#N/A				#N/A				#N/A				#N/A				#N/A				#N/A
LD47563	mbt	mbt	mushroom bodies tiny	anon-fast-evolving-1G7|anon-EST:fe1G7|Pak2|dPAK2|STE20|Ste20|CG18582	protein serine/threonine kinase activity ; GO:0004674 |receptor signaling protein serine/threonine kinase activity ; GO:0004702 ; EC:2.7.1.-	cell proliferation ; GO:0008283 |MAPKKK cascade ; GO:0000165 |JNK cascade ; GO:0007254	#N/A				#N/A				#N/A				#N/A				#N/A				#N/A				#N/A				#N/A				#N/A				#N/A				#N/A
LD10161_rdnd	smi35A	smi35A	smell impaired 35A		ATP binding; protein serine/threonine kinase activity; receptor signaling protein serine/threonine kinase activity; protein kinase activity; NOT protein-tyrosine kinase activity; transferase activity;	cell proliferation; ectoderm development; induction of apoptosis; nervous system development; olfactory behavior; protein amino acid phosphorylation; response to chemical stimulus	#N/A				#N/A				#N/A				#N/A				#N/A				#N/A				(LD10161)	2.46843	2.06368	0.0649459	#N/A				#N/A				#N/A				#N/A
LD33094	Liprin-a	Liprin-alpha		out of step|dliprin-&agr;|Dliprin-&agr;|oos|DLiprin|Liprin-alpha|CG11199	receptor binding ; GO:0005102	cell surface receptor linked signal transduction ; GO:0007166 |cell adhesion ; GO:0007155	#N/A				#N/A				#N/A				#N/A				#N/A				#N/A				#N/A				#N/A				#N/A				#N/A				#N/A
GH16593	Fibp	Fibp		DrFIBP|CG8660	receptor binding ; GO:0005102 |fibroblast growth factor binding ; GO:0017134	cell surface receptor linked signal transduction ; GO:0007166 |cell proliferation ; GO:0008283	#N/A				#N/A				#N/A				#N/A				#N/A				#N/A				#N/A				#N/A				#N/A				#N/A				#N/A
GH26507	slpr	slpr		slipper|Mixed lineage protein kinase 2|Mlk2|dMLK2|dMLK|MLK2|CG2272	protein kinase activity ; GO:0004672 ; EC:2.7.1.37 |protein threonine/tyrosine kinase activity ; GO:0004712 ; EC:2.7.1.- |JUN kinase kinase kinase activity ; GO:0004706 ; EC:2.7.1.-	cell surface receptor linked signal transduction ; GO:0007166 |MAPKKK cascade ; GO:0000165 |JNK cascade ; GO:0007254	#N/A				#N/A				#N/A				#N/A				#N/A				#N/A				#N/A				#N/A				#N/A				#N/A				#N/A
LD34134	N	N	Notch	l(1)Ax|l(1)3Cb|anon-EST:Liang-1.12|EG:140G11.1|Nintra|EG:163A10.2|CT13012|swb: strawberry|shd|nd: notchoid|clone 1.12|Co: Confluens|dNotch|Chp: Chopped|n<up>fah</up>: notch-Fahmy|co|16-55|16-178|l(1)N|Ax: Abruptex|spl: split|split|fa: facet|CG3936	receptor binding ; GO:0005102 |receptor activity ; GO:0004872 |transcriptional activator activity ; GO:0016563 |transmembrane receptor activity ; GO:0004888	cell-cell adhesion ; GO:0016337	#N/A				#N/A				#N/A				#N/A				#N/A				#N/A				#N/A				#N/A				#N/A				#N/A				#N/A
LD19584	Dl		Delta	Complementation group 1|l(3)j8C3|l(3)92Ab|l(3)05151|CT12133|Overflow|delta D1|dmDelta|1485/04|1440/11|1423/11|1304/03|1119/09|1053/14|0926/11|0495/20|D|C1|CG3619	signal transducer activity ; GO:0004871 |Notch binding ; GO:0005112 |receptor binding ; GO:0005102	cell-cell adhesion ; GO:0016337 |cell proliferation ; GO:0008283	#N/A				#N/A				#N/A				#N/A				#N/A				#N/A				#N/A				#N/A				#N/A				#N/A				#N/A
LD32066	fz	fz	frizzled	Frizzled 1|Frizzled|frizzled 1|DFz|frz|DFZ1|Fz1|Dfz1|CG17697|CG3646	G-protein coupled receptor activity ; GO:0004930 |Wnt receptor activity ; GO:0042813 |transmembrane receptor activity ; GO:0004888 |Wnt-protein binding ; GO:0017147	cell-cell signaling ; GO:0007267 |G-protein coupled receptor protein signaling pathway ; GO:0007186	#N/A				#N/A				#N/A				#N/A				#N/A				#N/A				LD32066	3.58711	3.2079	0	LD32066	5.03961	2.19063	0	#N/A				#N/A				#N/A
LD02307	myoglianin	myoglianin	myoglianin		transforming growth factor beta receptor binding; growth factor activity;	cell-cell signaling; cellular physiological process; transmembrane receptor protein serine/threonine kinase signaling pathway	#N/A				#N/A				LD02307	3.29212	2.17414	0	#N/A				#N/A				#N/A				#N/A				#N/A				#N/A				#N/A				#N/A
GM09616_rdnd	Idgf1		Imaginal disc growth factor 1		imaginal disc growth factor activity; NOT chitinase activity; hydrolase activity, hydrolyzing N-glycosyl compounds;	cell-cell signaling; imaginal disc development; metabolism; signal transduction	(GM09616)	3.2845	2.42182	0	(GM09616)	5.88327	2.02733	0	#N/A				#N/A				#N/A				#N/A				#N/A				#N/A				#N/A				#N/A				#N/A
LD20608	Ten-a	Ten-a	Tenascin accessory	Ten11A|Dmtena|ten-a|tenA(AT)<down>14</down>|1.2|tenA|Ten<up>a</up>|ten<up>a</up>|CG18182|CG2590|CG11270|CG32659|CG2578	structural molecule activity ; GO:0005198	cell-matrix adhesion ; GO:0007160 |cell adhesion ; GO:0007155	#N/A				#N/A				#N/A				#N/A				#N/A				#N/A				#N/A				#N/A				#N/A				#N/A				#N/A
HL01444_rdnd	CG31839	CG31839			receptor binding; structural molecule activity;	cell-matrix adhesion; mesoderm development; signal transduction	#N/A				#N/A				#N/A				(HL01444)	3.41868	2.0869	0	(HL01444)	2.16976	2.33952	0.367534	(HL01444)	-4.92924	0.481346	0	(HL01444)	-2.56496	0.485561	0.0379699	#N/A				#N/A				(HL01444)	2.92995	2.05538	0	#N/A
HL04250	lva	lva		lava lamp|lava|Lava Lamp|LVA|CG#6450|ABP2|CG6450	spectrin binding ; GO:0030507 |protein binding ; GO:0005515 |microtubule binding ; GO:0008017 |actin binding ; GO:0003779	cellularization ; GO:0007349	#N/A				#N/A				#N/A				#N/A				#N/A				#N/A				#N/A				#N/A				#N/A				#N/A				#N/A
SD02391	lva	lva		lava lamp|lava|Lava Lamp|LVA|CG#6450|ABP2|CG6450	spectrin binding ; GO:0030507 |protein binding ; GO:0005515 |microtubule binding ; GO:0008017 |actin binding ; GO:0003779	cellularization ; GO:0007349	#N/A				#N/A				#N/A				#N/A				#N/A				#N/A				#N/A				#N/A				#N/A				#N/A				#N/A
GM02713	dah	dah	discontinuous actin hexagon	Apodystrophin|Apd|fs(1)dah|CG6157		cellularization ; GO:0007349	#N/A				#N/A				#N/A				#N/A				#N/A				#N/A				#N/A				#N/A				#N/A				#N/A				#N/A
GH23529	CG31116	CG31116		FBgn0037951|CG14726|CG6942	chloride channel activity ; GO:0005254	chloride transport ; GO:0006821	#N/A				#N/A				#N/A				#N/A				#N/A				#N/A				#N/A				#N/A				#N/A				#N/A				#N/A
GM06581	Fpps		Farnesyl pyrophosphate synthase	fps|Farnesyl diphosphate synthase|FPS|l(2)k06103|CG12389	acyltransferase activity ; GO:0008415 ; EC:2.3.1.- |dimethylallyltranstransferase activity ; GO:0004161 ; EC:2.5.1.1 |geranyltranstransferase activity ; GO:0004337 ; EC:2.5.1.10	cholesterol metabolism ; GO:0008203	#N/A				#N/A				#N/A				#N/A				#N/A				#N/A				#N/A				#N/A				#N/A				#N/A				#N/A
LD10857	CG8239	CG8239			diphosphomevalonate decarboxylase activity ; GO:0004163 ; EC:4.1.1.33	cholesterol metabolism ; GO:0008203	LD10857	-3.59681	0.374033	0	LD10857	-8.43896	0.18854	0	#N/A				#N/A				#N/A				#N/A				#N/A				#N/A				#N/A				#N/A				#N/A
LD26976	Hmgs	Hmgs		HMG Coenzyme A synthase|HMG-CoA synthase|l(2)06214|CG4311|CG16796	lyase activity ; GO:0016829 ; EC:4.-.-.- |hydroxymethylglutaryl-CoA synthase activity ; GO:0004421 ; EC:2.3.3.10	cholesterol metabolism ; GO:0008203	#N/A				LD26976	-9.662	0.365499	0	#N/A				#N/A				#N/A				#N/A				#N/A				#N/A				#N/A				#N/A				#N/A
GH25466	CG7724	CG7724			oxidoreductase activity, acting on CH-OH group of donors ; GO:0016614 ; EC:1.1.-.-	cholesterol metabolism ; GO:0008203	#N/A				GH25466	-7.07308	0.372485	0	#N/A				GH25466	-1.85799	0.454052	0.0594547	#N/A				#N/A				GH25466	-3.33087	0.177892	0	GH25466	-14.2487	0.0305929	0	#N/A				#N/A				#N/A
GH25973	CG5077	CG5077			oxysterol binding ; GO:0008142	cholesterol metabolism ; GO:0008203	#N/A				#N/A				#N/A				#N/A				#N/A				#N/A				#N/A				#N/A				#N/A				#N/A				#N/A
LD31802	Osbp	Osbp	Oxysterol binding protein	oxysterol binding protein|OSBP-Dm|CG6708	oxysterol binding ; GO:0008142	cholesterol metabolism ; GO:0008203	#N/A				#N/A				#N/A				#N/A				#N/A				#N/A				#N/A				#N/A				#N/A				#N/A				#N/A
LD09078	Bap60	Bap60	Brahma associated protein 60kD	BRM-associated protein 60|brahma associated protein 60 kDa|i127|i133|BAPp60|BAP60|CG4303	chromatin binding ; GO:0003682 |general RNA polymerase II transcription factor activity ; GO:0016251	chromatin assembly/disassembly ; GO:0006333	#N/A				#N/A				#N/A				#N/A				#N/A				#N/A				#N/A				#N/A				#N/A				#N/A				#N/A
LD21568	His2Av	His2Av	Histone H2A variant	l(3)810|H2AZ|l(3)L1602|l(3)05146|His2AvD|l(3)97Dd|H2AvD|CG5499	DNA binding ; GO:0003677	chromatin assembly/disassembly ; GO:0006333	LD21568	-6.55658	0.406722	0	LD21568	-4.16037	0.453467	0	LD21568	-3.25333	0.466535	0	LD21568	-4.45848	0.459939	0	#N/A				LD21568	-2.96194	0.492279	0	#N/A				#N/A				LD21568	3.4964	2.00006	0	#N/A				#N/A
LD09025	Su(var)3-9	Su(var)3-9	Suppressor of variegation 3-9	Suppressor of variegation 306|Suppressor of variegation 328|Suppressor of variegation 310|eIF-2&ggr;|Su(var)328|Su(var)310|Su(var)306|SUV39H1|eIF2G|eIF-2G|caa56376 Suvar39 Dm|dIF2|eIF2&ggr;|Su(Var)3-9|Su(var)3-902|Suvar(3)9|Su-var(3)902|Su-var(3)9|CG6476	histone lysine N-methyltransferase activity (H3-K9 specific) ; GO:0046974 |methyltransferase activity ; GO:0008168 ; EC:2.1.1.- |translation initiation factor activity ; GO:0003743 |histone methyltransferase activity ; GO:0042054 |tRNA binding ; GO:000004	chromatin assembly/disassembly ; GO:0006333	#N/A				#N/A				#N/A				#N/A				#N/A				#N/A				LD09025	-3.94967	0.499124	0	#N/A				#N/A				#N/A				#N/A
GH15359	Spt5			DSIF|dSpt5|Dspt5|CG7626	chromatin binding ; GO:0003682 |general RNA polymerase II transcription factor activity ; GO:0016251 |transcriptional elongation regulator activity ; GO:0003711	chromatin assembly/disassembly ; GO:0006333 |RNA elongation from Pol II promoter ; GO:0006368	#N/A				#N/A				#N/A				#N/A				#N/A				#N/A				#N/A				#N/A				#N/A				#N/A				#N/A
GH22615	tou			transcript group VI|toutatis|anon-48Ad|Dm Tou|gene VI|VI|CG10897	chromatin binding ; GO:0003682	chromatin remodeling ; GO:0006338	#N/A				#N/A				#N/A				#N/A				#N/A				#N/A				#N/A				#N/A				#N/A				#N/A				#N/A
LP06732	tou	tou		transcript group VI|toutatis|anon-48Ad|Dm Tou|gene VI|VI|CG10897	chromatin binding ; GO:0003682	chromatin remodeling ; GO:0006338	#N/A				#N/A				#N/A				#N/A				#N/A				#N/A				#N/A				#N/A				#N/A				#N/A				#N/A
SD03724	ash1	ash1	absent, small, or homeotic discs 1		DNA binding; histone methyltransferase activity; histone lysine N-methyltransferase activity (H4-K20 specific); histone lysine N-methyltransferase activity (H3-K4 specific); histone lysine N-methyltransferase activity (H3-K9 specific); transcription regulator activity;	chromatin-mediated maintenance of transcription; embryonic development (sensu Insecta); histone methylation; oogenesis (sensu Insecta); oviposition; regulation of transcription from RNA polymerase II promoter	#N/A				#N/A				#N/A				#N/A				#N/A				#N/A				SD03724	6.295	4.54991	0	#N/A				#N/A				SD03724	-4.64617	0.449617	0	#N/A
LD23540	Bub3	Bub3		Dmbub3|bub3|dBUB3|CG7581	RNA binding ; GO:0003723	chromosome segregation ; GO:0007059 |RNA localization ; GO:0006403	#N/A				#N/A				#N/A				#N/A				#N/A				#N/A				#N/A				#N/A				#N/A				#N/A				#N/A
GM02031	slmb	BcDNA:GM02031	supernumerary limbs	icare|l(3)00295|crd: centrosome replication defective|BcDNA:GM02031|pingiel|Slimb|shiva|slimb|ica|shv|CG3412	ubiquitin-protein ligase activity ; GO:0004842 ; EC:6.3.2.19	circadian rhythm ; GO:0007623	#N/A				#N/A				#N/A				#N/A				#N/A				#N/A				#N/A				#N/A				#N/A				#N/A				#N/A
LD08669	slmb	slmb	supernumerary limbs	icare|l(3)00295|crd: centrosome replication defective|BcDNA:GM02031|pingiel|Slimb|shiva|slimb|ica|shv|CG3412	ubiquitin-protein ligase activity ; GO:0004842 ; EC:6.3.2.19	circadian rhythm ; GO:0007623	#N/A				#N/A				#N/A				#N/A				#N/A				#N/A				#N/A				#N/A				#N/A				#N/A				#N/A
HL04722	Reg-5	Reg-5	Rhythmically expressed gene 5	Drosophila Rhythmically expressed gene 5|Dreg5|DREG-5|Dreg-5|Dreg|CG2928		circadian rhythm ; GO:0007623	#N/A				#N/A				#N/A				HL04722	4.28529	2.76391	0	HL04722	2.38132	2.4428	0.136921	HL04722	2.09084	2.88582	0.0893559	HL04722	2.563	3.41994	0.0649459	#N/A				HL04722	-6.06542	0.356294	0	HL04722	-5.74893	0.427761	0	#N/A
GH16672	cry	cry	cryptochrome	Blue-light receptor|dCry|DmCRY1|dCRY|dcry|DCry|crybaby|Dm-CRY1|Cry|cryb|CG3772|CG16963	nucleic acid binding ; GO:0003676 |photoreceptor activity ; GO:0009881 |G-protein coupled photoreceptor activity ; GO:0008020 |DNA photolyase activity ; GO:0003913 ; EC:4.1.99.-	circadian rhythm ; GO:0007623 |UV-A, blue light phototransduction ; GO:0009588 |G-protein coupled receptor protein signaling pathway ; GO:0007186 |DNA repair ; GO:0006281	#N/A				#N/A				#N/A				#N/A				#N/A				#N/A				#N/A				#N/A				#N/A				#N/A				#N/A
SD09850	CG3608	CG3608			ATP-binding cassette (ABC) transporter activity ; GO:0004009 ; EC:3.6.3.- |protein kinase activity ; GO:0004672 ; EC:2.7.1.37	coenzyme and prosthetic group metabolism ; GO:0006731	SD09850	-5.64957	0.335134	0	SD09850	-16.638	0.185169	0	SD09850	-6.0145	0.342356	0	SD09850	-5.12548	0.416152	0	SD09850	-3.76576	0.469581	0	SD09850	-6.97516	0.354187	0	SD09850	-5.80212	0.337706	0	#N/A				#N/A				SD09850	7.09792	2.00866	0	#N/A
LD22815	CG8446	CG8446			ligase activity ; GO:0016874 ; EC:6.-.-.- |lipoyltransferase activity ; GO:0017118	coenzyme metabolism ; GO:0006732	#N/A				#N/A				#N/A				#N/A				#N/A				#N/A				#N/A				#N/A				#N/A				#N/A				#N/A
GH04243	CG3714	CG3714		AAF51037	nicotinate phosphoribosyltransferase activity ; GO:0004516 ; EC:2.4.2.11	coenzyme metabolism ; GO:0006732	#N/A				#N/A				#N/A				#N/A				#N/A				#N/A				#N/A				#N/A				#N/A				#N/A				#N/A
HL04357	fbl	fbl	fumble	CG32429|CG5725	pantothenate kinase activity ; GO:0004594 ; EC:2.7.1.33	coenzyme metabolism ; GO:0006732	#N/A				#N/A				#N/A				#N/A				#N/A				#N/A				#N/A				#N/A				#N/A				#N/A				#N/A
LD24618	fbl		fumble	CG32429|CG5725	pantothenate kinase activity ; GO:0004594 ; EC:2.7.1.33	coenzyme metabolism ; GO:0006732	#N/A				#N/A				#N/A				#N/A				#N/A				#N/A				#N/A				#N/A				#N/A				#N/A				#N/A
GH22740	CG7277	CG7277			ubiquinone biosynthesis monooxygenase activity ; GO:0015997 ; EC:1.14.13.-	coenzyme metabolism ; GO:0006732	#N/A				#N/A				#N/A				#N/A				#N/A				#N/A				#N/A				#N/A				#N/A				#N/A				#N/A
GM13640	DNAprim	DNAprim		BcDNA:GM13640|S(faf)240|l(3)77ABe|l(3)j10B2|CG5553	nucleic acid binding ; GO:0003676 |DNA primase activity ; GO:0003896 ; EC:2.7.7.-	compound eye morphogenesis (sensu Drosophila) ; GO:0001745 |S phase of mitotic cell cycle ; GO:0000084 |DNA replication ; GO:0006260	#N/A				#N/A				#N/A				#N/A				#N/A				GM13640	-4.34591	0.459711	0	#N/A				#N/A				#N/A				#N/A				#N/A
LD10516_dupe	gft	gft	guftagu		ubiquitin-protein ligase activity;	compound eye morphogenesis (sensu Endopterygota); induction of apoptosis; regulation of progression through cell cycle; regulation of proteolysis; sensory organ development; wing morphogenesis	#N/A				#N/A				#N/A				#N/A				#N/A				#N/A				LD10516	2.5937	2.01791	0.0649459	#N/A				#N/A				#N/A				#N/A
LD45430	lig	lig		lingerer|transcription unit A|CG8715		copulation ; GO:0007620	#N/A				#N/A				#N/A				#N/A				#N/A				#N/A				#N/A				#N/A				#N/A				#N/A				#N/A
LD28264	Cht2	Cht2	Chitinase 2	DmCHT2|CG2054	hydrolase activity, hydrolyzing N-glycosyl compounds ; GO:0016799 ; EC:3.2.2.- |chitinase activity ; GO:0004568 ; EC:3.2.1.14	cuticle chitin catabolism ; GO:0006036	#N/A				#N/A				#N/A				#N/A				#N/A				#N/A				#N/A				#N/A				#N/A				#N/A				#N/A
GH09326	CG31183	CG31183		FBgn0038379|GYC|CG4224|CG11846	natriuretic peptide receptor activity ; GO:0016941 |receptor activity ; GO:0004872 |guanylate cyclase activity ; GO:0004383 ; EC:4.6.1.2	cyclic nucleotide metabolism ; GO:0009187 |cell homeostasis ; GO:0019725 |G-protein coupled receptor protein signaling pathway ; GO:0007186	#N/A				#N/A				#N/A				#N/A				#N/A				GH09326	7.89185	2.46947	0	GH09326	9.32666	3.67599	0	#N/A				#N/A				GH09326	-11.2527	0.404808	0	#N/A
GH14744	ACXC	ACXC		DACXC|CG5983	adenylate cyclase activity ; GO:0004016 ; EC:4.6.1.1	cyclic nucleotide metabolism ; GO:0009187 |G-protein coupled receptor protein signaling pathway ; GO:0007186	#N/A				#N/A				#N/A				#N/A				#N/A				#N/A				GH14744	16.831	19.562	0	#N/A				#N/A				#N/A				#N/A
GH26260	Ac76E	Ac76E	Adenylyl cyclase 76E	AC 76E|DAC76E|DAC2|adenylyl cyclase|CG7978	adenylate cyclase activity ; GO:0004016 ; EC:4.6.1.1	cyclic nucleotide metabolism ; GO:0009187 |G-protein coupled receptor protein signaling pathway ; GO:0007186	#N/A				#N/A				#N/A				#N/A				#N/A				#N/A				GH26260	-5.97444	0.318596	0	#N/A				GH26260	3.63607	2.0301	0	GH26260	5.7031	2.10536	0	#N/A
LD19284	Ac13E	Ac13E		Adenylyl cyclase 35C|Ac35C|AC 13E|DAC9|adenylyl cyclase|CG9210	adenylate cyclase activity ; GO:0004016 ; EC:4.6.1.1	cyclic nucleotide metabolism ; GO:0009187 |G-protein coupled receptor protein signaling pathway ; GO:0007186	#N/A				#N/A				#N/A				#N/A				#N/A				#N/A				#N/A				#N/A				#N/A				#N/A				#N/A
LD27878	Ac3	Ac3		AC 3|DAC39E|DAC3|CG1506	adenylate cyclase activity ; GO:0004016 ; EC:4.6.1.1	cyclic nucleotide metabolism ; GO:0009187 |G-protein coupled receptor protein signaling pathway ; GO:0007186	#N/A				#N/A				#N/A				#N/A				#N/A				#N/A				#N/A				#N/A				#N/A				#N/A				#N/A
SD10674	CG32158	CG32158		AC|CG4526|CG12243	adenylate cyclase activity ; GO:0004016 ; EC:4.6.1.1	cyclic nucleotide metabolism ; GO:0009187 |G-protein coupled receptor protein signaling pathway ; GO:0007186	#N/A				#N/A				#N/A				#N/A				#N/A				#N/A				#N/A				#N/A				#N/A				#N/A				#N/A
LD21177	Aats-cys	BcDNA:LD21177		Cysteinyl-tRNA synthetase|BcDNA:LD21177|CysRS|CRS|CG8431	RNA binding ; GO:0003723 |cysteine-tRNA ligase activity ; GO:0004817 ; EC:6.1.1.16	cysteinyl-tRNA aminoacylation ; GO:0006423	#N/A				#N/A				#N/A				#N/A				#N/A				#N/A				#N/A				#N/A				LD21177	3.67622	2.14931	0	#N/A				#N/A
GH02220	CG6404	BcDNA:GH02220		BcDNA:GH02220|CG6404	carrier activity ; GO:0005386 |protein transporter activity ; GO:0008565	cytochrome c oxidase biogenesis ; GO:0008535	#N/A				#N/A				#N/A				#N/A				#N/A				#N/A				#N/A				#N/A				#N/A				#N/A				#N/A
LD38503	CG4942	CG4942				cytochrome c oxidase biogenesis ; GO:0008535	#N/A				#N/A				#N/A				#N/A				#N/A				#N/A				#N/A				#N/A				#N/A				#N/A				#N/A
HL08191	CG6022	CG6022			holocytochrome-c synthase activity ; GO:0004408 ; EC:4.4.1.17	cytochrome c-heme linkage ; GO:0018063 |coenzyme metabolism ; GO:0006732	#N/A				#N/A				#N/A				HL08191	-6.62567	0.45318	0	HL08191	-3.96656	0.482054	0	HL08191	-4.27068	0.425508	0	HL08191	-7.32448	0.301512	0	#N/A				#N/A				HL08191	4.86285	2.08373	0	#N/A
LD21354	ird5	ird5		Lipopolysaccharide activated kinase|cactus kinase|LPS-responsive kinase|immune response deficient 5|IKK-like protein|anon-89Bd|LPS-responsive-kinase|IKK-&bgr;|DmIKKb|DmIkk&bgr;|dmIKK&bgr;|ird5/DmIkk<up>&bgr;</up>|dIKK|IKKB|Dmikk&bgr;|DmIKK&Bgr;|ird|dLak|I	protein kinase activity ; GO:0004672 ; EC:2.7.1.37 |protein serine/threonine kinase activity ; GO:0004674 |IkappaB kinase activity ; GO:0008384 ; EC:2.7.1.-	cytokine and chemokine mediated signaling pathway ; GO:0019221	#N/A				#N/A				#N/A				#N/A				#N/A				#N/A				#N/A				#N/A				#N/A				#N/A				#N/A
SD10041	ik2	ik2		Dik2|dIKK|DmIKK&egr;/dIK2|38D.31|Dmik2|DIK2|Ik2|DmIKK&egr;|dik2|CG2615	protein serine/threonine kinase activity ; GO:0004674 |protein kinase activity ; GO:0004672 ; EC:2.7.1.37 |IkappaB kinase activity ; GO:0008384 ; EC:2.7.1.-	cytokine and chemokine mediated signaling pathway ; GO:0019221	#N/A				#N/A				#N/A				#N/A				#N/A				#N/A				#N/A				#N/A				#N/A				#N/A				#N/A
SD01796	pbl	pbl	pebble	PEBBLE|PBL|0542/03|0293/09|0083/20|l(3)09645|CG8114	Rho guanyl-nucleotide exchange factor activity ; GO:0005089 |guanyl-nucleotide exchange factor activity ; GO:0005085	cytokinesis ; GO:0000910	#N/A				SD01796	6.08949	2.14824	0	#N/A				#N/A				#N/A				#N/A				#N/A				#N/A				#N/A				#N/A				#N/A
LD21682	Ank	Ank	Ankyrin	Dank1|ANK|ankyrin|CG32008|CG1651	actin binding ; GO:0003779 |receptor binding ; GO:0005102 |structural constituent of cytoskeleton ; GO:0005200 |cytoskeletal protein binding ; GO:0008092	cytoskeletal anchoring ; GO:0007016	#N/A				#N/A				#N/A				#N/A				#N/A				#N/A				#N/A				#N/A				#N/A				#N/A				#N/A
SD04793	Pax	Pax		paxillin-derived LIM-only protein|Paxillin-derived LIM-only protein|DPxn37|PDLP|Dpax|CT42454|CT40481|paxillin|CG18061|CG31794|CG18576	structural constituent of cytoskeleton ; GO:0005200 |cytoskeletal anchoring activity ; GO:0016343	cytoskeletal anchoring ; GO:0007016 |cell motility ; GO:0006928	#N/A				#N/A				#N/A				#N/A				#N/A				#N/A				SD04793	-3.77378	0.457506	0	#N/A				#N/A				#N/A				#N/A
LD37956	Actn	Actn	&agr; actinin	y|&agr;-actinin|flightless A|&agr;-Actinin|EG:133E12.1|CT14232|CT14163|lethal(1)2cb|l(1)2Cb|HM-29|Alpha-actinin|GA17|l(1)EA82|fliA: flightless-A|CG3757|CG4376	structural constituent of cytoskeleton ; GO:0005200 |cytoskeletal anchoring activity ; GO:0016343 |actin cross-linking activity ; GO:0003780 |actin bundling activity ; GO:0003781 |calcium ion binding ; GO:0005509 |actin binding ; GO:0003779	cytoskeletal anchoring ; GO:0007016 |cell motility ; GO:0006928	#N/A				#N/A				#N/A				#N/A				#N/A				#N/A				LD37956	-3.75898	0.340576	0	#N/A				#N/A				#N/A				#N/A
LD30423	a-Cat	alpha-Cat	&agr; Catenin	D&agr;Catenin|D&agr;C|&agr;-ctn|&agr;-CAT|CT39986|alpha-Catenin|alpha-catenin|&agr;cat|D-&agr;-catenin|Dmcatp|D&agr;-cadherin|D&agr;-catenin|CG17947	structural constituent of cytoskeleton ; GO:0005200 |cytoskeletal anchoring activity ; GO:0016343 |cadherin binding ; GO:0045296 |cytoskeletal protein binding ; GO:0008092 |actin binding ; GO:0003779	cytoskeletal anchoring ; GO:0007016 |cell motility ; GO:0006928	#N/A				#N/A				#N/A				#N/A				#N/A				#N/A				#N/A				#N/A				#N/A				#N/A				#N/A
LD18955	Arp14D	Arp14D	Actin-related protein 14D	Actr14D|Arp2|ARP2|ARP14D|arp2|CG9901	actin binding ; GO:0003779 |structural constituent of cytoskeleton ; GO:0005200	cytoskeleton organization and biogenesis ; GO:0007010	#N/A				#N/A				#N/A				#N/A				#N/A				#N/A				#N/A				#N/A				#N/A				#N/A				#N/A
LD29964	Cortactin	Cortactin	Cortactin	cortactin|DCortactin|CG3637	actin binding ; GO:0003779 |structural constituent of cytoskeleton ; GO:0005200	cytoskeleton organization and biogenesis ; GO:0007010	#N/A				#N/A				#N/A				#N/A				#N/A				#N/A				#N/A				#N/A				#N/A				#N/A				#N/A
LD33759	Arp11	Arp11		ARP11|CG12235	actin binding ; GO:0003779 |structural constituent of cytoskeleton ; GO:0005200	cytoskeleton organization and biogenesis ; GO:0007010	#N/A				#N/A				#N/A				#N/A				#N/A				#N/A				#N/A				#N/A				#N/A				#N/A				#N/A
LD05816	CG32672	BcDNA:LD05816		BcDNA:LD05816|CG1534	microtubule binding ; GO:0008017 |structural constituent of cytoskeleton ; GO:0005200	cytoskeleton organization and biogenesis ; GO:0007010	LD05816	6.83585	4.69867	0	LD05816	12.3951	4.38215	0	LD05816	5.41985	3.34644	0	LD05816	5.00419	4.52017	0	LD05816	3.18846	3.2206	0	LD05816	5.6849	3.08774	0	#N/A				#N/A				LD05816	-6.57631	0.262951	0	LD05816	-6.45419	0.404321	0	#N/A
LD45246	CG5916	CG5916			small GTPase regulatory/interacting protein activity ; GO:0005083	cytoskeleton organization and biogenesis ; GO:0007010	#N/A				#N/A				#N/A				#N/A				#N/A				#N/A				#N/A				#N/A				#N/A				#N/A				#N/A
GH02902	CG2919	CG2919			structural constituent of cytoskeleton ; GO:0005200	cytoskeleton organization and biogenesis ; GO:0007010	#N/A				#N/A				#N/A				#N/A				#N/A				#N/A				#N/A				#N/A				#N/A				#N/A				#N/A
GH04404	CG31358	CG31358		CG18142|CG18141|CG17424	structural constituent of cytoskeleton ; GO:0005200	cytoskeleton organization and biogenesis ; GO:0007010	#N/A				#N/A				#N/A				#N/A				#N/A				#N/A				#N/A				#N/A				#N/A				#N/A				#N/A
GH04632	CG32245			CG7468|CG13718	structural constituent of cytoskeleton ; GO:0005200	cytoskeleton organization and biogenesis ; GO:0007010	#N/A				#N/A				#N/A				#N/A				#N/A				#N/A				#N/A				#N/A				#N/A				#N/A				#N/A
GH16431	CG6059	CG6059			structural constituent of cytoskeleton ; GO:0005200	cytoskeleton organization and biogenesis ; GO:0007010	#N/A				#N/A				#N/A				#N/A				#N/A				#N/A				#N/A				#N/A				#N/A				#N/A				#N/A
GH25458	CG32245	CG32245		CG7468|CG13718	structural constituent of cytoskeleton ; GO:0005200	cytoskeleton organization and biogenesis ; GO:0007010	#N/A				#N/A				#N/A				#N/A				#N/A				#N/A				#N/A				#N/A				#N/A				#N/A				#N/A
LD14485	CG6522	CG6522			structural constituent of cytoskeleton ; GO:0005200	cytoskeleton organization and biogenesis ; GO:0007010	#N/A				#N/A				#N/A				#N/A				#N/A				#N/A				#N/A				#N/A				#N/A				#N/A				#N/A
LD24980	CG7846	CG7846			structural constituent of cytoskeleton ; GO:0005200	cytoskeleton organization and biogenesis ; GO:0007010	#N/A				#N/A				#N/A				LD24980	7.26056	2.31467	0	#N/A				#N/A				#N/A				#N/A				#N/A				#N/A				LD24980	-7.2387	0.421801
LD24983	CG7940	CG7940			structural constituent of cytoskeleton ; GO:0005200	cytoskeleton organization and biogenesis ; GO:0007010	#N/A				#N/A				#N/A				#N/A				#N/A				#N/A				#N/A				#N/A				#N/A				#N/A				#N/A
LD29458	Bap55	CG6546	Brahma associated protein 55kD	BRM-associated protein 55|BAP55|CG6546	structural constituent of cytoskeleton ; GO:0005200	cytoskeleton organization and biogenesis ; GO:0007010	#N/A				#N/A				#N/A				#N/A				#N/A				#N/A				#N/A				#N/A				#N/A				#N/A				#N/A
LD35285	CG10542				structural constituent of cytoskeleton ; GO:0005200	cytoskeleton organization and biogenesis ; GO:0007010	#N/A				#N/A				#N/A				#N/A				#N/A				#N/A				#N/A				#N/A				#N/A				#N/A				#N/A
LD43488	CG5740	CG5740			structural constituent of cytoskeleton ; GO:0005200	cytoskeleton organization and biogenesis ; GO:0007010	#N/A				#N/A				LD43488	6.34525	2.16245	0	LD43488	6.27038	2.76996	0	#N/A				LD43488	7.3481	2.41061	0	LD43488	3.95968	2.19852	0	#N/A				#N/A				LD43488	-6.19188	0.442307	0	#N/A
LD47054	Actr13E	Actr13E	Actin-related protein 13E	Acrp|ARP13E|actin-related protein|Arp13E|Arp4|arp4|ARP(13E)|ARP|CG11678	structural constituent of cytoskeleton ; GO:0005200	cytoskeleton organization and biogenesis ; GO:0007010	#N/A				#N/A				#N/A				#N/A				#N/A				#N/A				#N/A				#N/A				#N/A				#N/A				#N/A
SD03319	CG2970	CG2970			structural constituent of cytoskeleton ; GO:0005200	cytoskeleton organization and biogenesis ; GO:0007010	#N/A				#N/A				#N/A				#N/A				#N/A				#N/A				#N/A				#N/A				#N/A				#N/A				#N/A
SD04227	cp309	CG6735		CG13459|CG6735	structural constituent of cytoskeleton ; GO:0005200	cytoskeleton organization and biogenesis ; GO:0007010	#N/A				#N/A				#N/A				#N/A				#N/A				#N/A				#N/A				#N/A				#N/A				#N/A				#N/A
SD05291	CG7635	CG7635			structural constituent of cytoskeleton ; GO:0005200	cytoskeleton organization and biogenesis ; GO:0007010	#N/A				SD05291	3.4539	2.13391	0	SD05291	5.91543	2.91597	0	SD05291	4.10086	2.29225	0	SD05291	5.18233	4.93064	0	SD05291	6.05053	3.69359	0	SD05291	2.50986	2.84024	0.0649459	#N/A				#N/A				#N/A				#N/A
GH03013	jbug	jbug		jitterbug|AAF46896|shi kong|filamin|Filamin|CG30092|CG3550|CG13525|CG11605	structural constituent of cytoskeleton ; GO:0005200 |actin binding ; GO:0003779	cytoskeleton organization and biogenesis ; GO:0007010	#N/A				GH03013	6.464	2.38296	0	#N/A				#N/A				#N/A				#N/A				#N/A				#N/A				#N/A				#N/A				#N/A
GH03118	jbug			jitterbug|AAF46896|shi kong|filamin|Filamin|CG30092|CG3550|CG13525|CG11605	structural constituent of cytoskeleton ; GO:0005200 |actin binding ; GO:0003779	cytoskeleton organization and biogenesis ; GO:0007010	#N/A				#N/A				#N/A				#N/A				#N/A				#N/A				#N/A				#N/A				#N/A				#N/A				#N/A
LD27719	MICAL-like	MICAL-like		AAK93415|CG11259	structural constituent of cytoskeleton ; GO:0005200 |actin binding ; GO:0003779	cytoskeleton organization and biogenesis ; GO:0007010	#N/A				#N/A				#N/A				#N/A				#N/A				#N/A				#N/A				#N/A				#N/A				#N/A				#N/A
LD37992	coro	coro		coronin|CG9446	structural constituent of cytoskeleton ; GO:0005200 |actin binding ; GO:0003779	cytoskeleton organization and biogenesis ; GO:0007010	#N/A				#N/A				#N/A				#N/A				#N/A				#N/A				LD37992	-4.83939	0.425341	0	#N/A				#N/A				#N/A				#N/A
LD45758	MICAL-like			AAK93415|CG11259	structural constituent of cytoskeleton ; GO:0005200 |actin binding ; GO:0003779	cytoskeleton organization and biogenesis ; GO:0007010	#N/A				#N/A				#N/A				#N/A				#N/A				#N/A				#N/A				#N/A				#N/A				#N/A				#N/A
SD07495	Gel	Gel	Gelsolin	Drosophila Gelsolin|gelsolin|DGS|CG1106	structural constituent of cytoskeleton ; GO:0005200 |actin binding ; GO:0003779	cytoskeleton organization and biogenesis ; GO:0007010	#N/A				#N/A				#N/A				#N/A				#N/A				#N/A				#N/A				#N/A				#N/A				#N/A				#N/A
SD07766	CG33232	CG1141		c62E-11|CG16764|CG1141	structural constituent of cytoskeleton ; GO:0005200 |actin binding ; GO:0003779	cytoskeleton organization and biogenesis ; GO:0007010	SD07766	5.70081	2.10985	0	#N/A				#N/A				#N/A				#N/A				#N/A				SD07766	4.90057	2.60175	0	#N/A				#N/A				#N/A				#N/A
SD09116	CG31536	CG31536		BcDNA:RH50880|BcDNA:AT26639|i23|i19|CG2008|CG1283	structural constituent of cytoskeleton ; GO:0005200 |actin binding ; GO:0003779 |Rho guanyl-nucleotide exchange factor activity ; GO:0005089 |cytoskeletal protein binding ; GO:0008092	cytoskeleton organization and biogenesis ; GO:0007010	#N/A				#N/A				#N/A				#N/A				#N/A				#N/A				#N/A				#N/A				#N/A				#N/A				#N/A
SD05215	CG15609	CG15609			structural constituent of cytoskeleton ; GO:0005200 |calcium ion binding ; GO:0005509 |actin binding ; GO:0003779	cytoskeleton organization and biogenesis ; GO:0007010	SD05215	4.67306	2.20143	0	SD05215	6.68389	2.23421	0	#N/A				#N/A				#N/A				#N/A				#N/A				#N/A				#N/A				#N/A				#N/A
LP06350	a-Spec	alpha-Spec	&agr; Spectrin	anon-fast-evolving-2E2|anon-EST:fe2E2|alpha-spectrin II|alpha-Spectrin|3A9|&agr;-Spectrin|&agr; spectrin|&agr;-Spc|l(3)&agr;-Spec|Spectrin|l(3)04276|l(3)62Bd|alpha spectrin|&agr;-spectrin|alpha-spectrin|l(3)dre3|CG1977	structural constituent of cytoskeleton ; GO:0005200 |calcium ion binding ; GO:0005509 |cytoskeletal protein binding ; GO:0008092 |microtubule binding ; GO:0008017 |calmodulin binding ; GO:0005516 |actin binding ; GO:0003779	cytoskeleton organization and biogenesis ; GO:0007010	#N/A				#N/A				#N/A				#N/A				#N/A				#N/A				#N/A				#N/A				#N/A				#N/A				#N/A
LP04011	kst	kst	karst	&bgr;<down>(HEAVY)</down>-spectrin|l(3)01318|Spec-&bgr;<down>H</down>: Spectrin-&bgr;<down>H</down>|&bgr;<down>H</down>-SPEC|&bgr;<down>heavy</down>spectrin|&bgr;<down>heavy</down>-Spectrin|&bgr;-H spectrin|&bgr;heavy-spectrin|&bgr;<down>Heavy</down>-Spec	structural constituent of cytoskeleton ; GO:0005200 |cytoskeletal protein binding ; GO:0008092 |microtubule binding ; GO:0008017 |actin binding ; GO:0003779	cytoskeleton organization and biogenesis ; GO:0007010	#N/A				#N/A				#N/A				#N/A				#N/A				#N/A				#N/A				#N/A				#N/A				#N/A				#N/A
SD07714	cpb	cpb	capping protein beta	Capping-protein-&bgr;|Ancp&bgr;|CapZ|CP-&bgr;|capping protein|J|CP &bgr; subunit|CG17158	structural constituent of cytoskeleton ; GO:0005200 |F-actin capping activity ; GO:0003782 |actin binding ; GO:0003779	cytoskeleton organization and biogenesis ; GO:0007010	#N/A				#N/A				#N/A				#N/A				#N/A				#N/A				#N/A				#N/A				#N/A				#N/A				#N/A
LD23155	CG4030	CG4030			structural constituent of cytoskeleton ; GO:0005200 |Rab interactor activity ; GO:0017137	cytoskeleton organization and biogenesis ; GO:0007010	#N/A				#N/A				#N/A				#N/A				#N/A				#N/A				#N/A				#N/A				#N/A				#N/A				#N/A
GH07619	CG1017	CG1017			structural molecule activity ; GO:0005198	cytoskeleton organization and biogenesis ; GO:0007010	#N/A				#N/A				#N/A				#N/A				#N/A				#N/A				#N/A				#N/A				#N/A				#N/A				#N/A
LD07392	CG6509			LD32687	structural molecule activity ; GO:0005198	cytoskeleton organization and biogenesis ; GO:0007010	#N/A				#N/A				#N/A				#N/A				#N/A				#N/A				#N/A				#N/A				#N/A				#N/A				#N/A
LD32687	CG6509	CG6509		LD32687	structural molecule activity ; GO:0005198	cytoskeleton organization and biogenesis ; GO:0007010	#N/A				#N/A				#N/A				#N/A				#N/A				#N/A				#N/A				#N/A				#N/A				#N/A				#N/A
LD02989	mira	mira	miranda	MIR|Miranda|mir|CG12249	structural constituent of cytoskeleton ; GO:0005200 |actin binding ; GO:0003779	cytoskeleton organization and biogenesis ; GO:0007010 |asymmetric protein localization ; GO:0008105	#N/A				#N/A				#N/A				#N/A				#N/A				#N/A				#N/A				#N/A				#N/A				#N/A				#N/A
GH01330	Mer	Mer	Merlin	Emr2: Ezrin-moesin-radixin-2|D Merlin|EMR2|Dmerlin|CG14228	structural constituent of cytoskeleton ; GO:0005200 |protein binding ; GO:0005515 |cytoskeletal protein binding ; GO:0008092	cytoskeleton organization and biogenesis ; GO:0007010 |axis specification ; GO:0009798	#N/A				#N/A				#N/A				GH01330	6.64111	2.00732	0	#N/A				#N/A				#N/A				#N/A				#N/A				#N/A				#N/A
GH12888	cenB1A	cenB1A		centaurin beta 1A|CenB1A|CG6742	ARF GTPase activator activity ; GO:0008060	cytoskeleton organization and biogenesis ; GO:0007010 |cell adhesion ; GO:0007155 |G-protein coupled receptor protein signaling pathway ; GO:0007186	#N/A				#N/A				#N/A				#N/A				#N/A				#N/A				#N/A				#N/A				#N/A				#N/A				#N/A
GM06875	cenB1A	cenB1A		centaurin beta 1A|CenB1A|CG6742	ARF GTPase activator activity ; GO:0008060	cytoskeleton organization and biogenesis ; GO:0007010 |cell adhesion ; GO:0007155 |G-protein coupled receptor protein signaling pathway ; GO:0007186	#N/A				#N/A				#N/A				#N/A				#N/A				#N/A				#N/A				#N/A				#N/A				#N/A				#N/A
LD44124	CG17184	CG17184			small GTPase regulatory/interacting protein activity ; GO:0005083	cytoskeleton organization and biogenesis ; GO:0007010 |cell motility ; GO:0006928	#N/A				#N/A				#N/A				#N/A				#N/A				#N/A				#N/A				#N/A				#N/A				#N/A				#N/A
GH01042	CG31988	CG31988		bs21c01.y1|CG17401	structural constituent of cytoskeleton ; GO:0005200	cytoskeleton organization and biogenesis ; GO:0007010 |cell motility ; GO:0006928	#N/A				#N/A				#N/A				#N/A				#N/A				GH01042	4.67834	8.33281	0	GH01042	16.1351	22.1212	0	#N/A				#N/A				#N/A				#N/A
LD39308	stck			steamer duck|D-PINCH|pin85A|dpin: d-pinch|stk|CG7954	structural constituent of cytoskeleton ; GO:0005200	cytoskeleton organization and biogenesis ; GO:0007010 |cell motility ; GO:0006928	#N/A				#N/A				#N/A				#N/A				#N/A				#N/A				#N/A				#N/A				#N/A				#N/A				#N/A
GH27072	scra		scraps	l(2)03427|Abp8: Actin-binding protein 8|scraps|annilin|Anillin|l(2)43Ec|anillin|Ani|ABP8|CG2092	structural constituent of cytoskeleton ; GO:0005200 |microtubule binding ; GO:0008017 |actin binding ; GO:0003779	cytoskeleton organization and biogenesis ; GO:0007010 |cell motility ; GO:0006928	#N/A				#N/A				#N/A				#N/A				#N/A				#N/A				#N/A				#N/A				#N/A				#N/A				#N/A
LD23793	scra	scra	scraps	l(2)03427|Abp8: Actin-binding protein 8|scraps|annilin|Anillin|l(2)43Ec|anillin|Ani|ABP8|CG2092	structural constituent of cytoskeleton ; GO:0005200 |microtubule binding ; GO:0008017 |actin binding ; GO:0003779	cytoskeleton organization and biogenesis ; GO:0007010 |cell motility ; GO:0006928	#N/A				#N/A				#N/A				#N/A				#N/A				#N/A				#N/A				#N/A				#N/A				#N/A				#N/A
LD04530	cta	cta	concertina	mat(2)fog|conc|mat(2)cta|CG17678|CG40010	heterotrimeric G-protein GTPase activity ; GO:0003927 ; EC:3.6.5.1 |guanyl nucleotide binding ; GO:0019001	cytoskeleton organization and biogenesis ; GO:0007010 |cell motility ; GO:0006928 |G-protein coupled receptor protein signaling pathway ; GO:0007186	#N/A				#N/A				#N/A				#N/A				#N/A				#N/A				#N/A				#N/A				#N/A				#N/A				#N/A
LD20767	Pak	Pak	PAK-kinase	p21-associated kinase|Pak1|dpak|dPak|PaK|DPak|dPAK1|PAK2|Dpak1|pak|D-Pak|PAK1|DPAK|p65<up>PAK</up>|CG10295	protein serine/threonine kinase activity ; GO:0004674 |receptor signaling protein serine/threonine kinase activity ; GO:0004702 ; EC:2.7.1.-	cytoskeleton organization and biogenesis ; GO:0007010 |cell proliferation ; GO:0008283 |cell adhesion ; GO:0007155 |axon guidance ; GO:0007411 |MAPKKK cascade ; GO:0000165	#N/A				#N/A				#N/A				#N/A				#N/A				#N/A				#N/A				#N/A				#N/A				#N/A				#N/A
GH15507	Pak3			pak3|dPAK3|PAK3|CG14895	receptor signaling protein serine/threonine kinase activity ; GO:0004702 ; EC:2.7.1.-	cytoskeleton organization and biogenesis ; GO:0007010 |cell proliferation ; GO:0008283 |MAPKKK cascade ; GO:0000165	#N/A				#N/A				#N/A				#N/A				#N/A				#N/A				#N/A				#N/A				#N/A				#N/A				#N/A
LD23505	Psn	Psn	Presenilin	Dpresenilin|dPresenilin|DPsn|psn|PS1|l(3)77CDb|DmPS|presenilin|DrosPS|DPS|Dps|CG18803|CG5868	peptidase activity ; GO:0008233 ; EC:3.4.-.- |receptor binding ; GO:0005102	cytoskeleton organization and biogenesis ; GO:0007010 |cell-cell adhesion ; GO:0016337	#N/A				#N/A				#N/A				#N/A				#N/A				#N/A				#N/A				#N/A				#N/A				#N/A				#N/A
LD24835	RhoBTB	RhoBTB		RhoGTPase|RhoX|CG5701	Rho small monomeric GTPase activity ; GO:0003931	cytoskeleton organization and biogenesis ; GO:0007010 |G-protein coupled receptor protein signaling pathway ; GO:0007186	#N/A				#N/A				#N/A				LD24835	3.60378	2.52425	0	LD24835	2.95773	2.28025	0	LD24835	4.13629	2.23948	0	LD24835	7.08105	2.43454	0	LD24835	8.34584	2.0628	0	#N/A				#N/A				#N/A
SD05212	RhoL	RhoL		rho-like|Rho-like|rhoL|anon-EST:CL1c2|Rhol|Mes1|RhoL/Rac3|DRhoL|Drac3|G: Complementation group G|rol|CG9366	Rho small monomeric GTPase activity ; GO:0003931 |calcium ion binding ; GO:0005509	cytoskeleton organization and biogenesis ; GO:0007010 |G-protein coupled receptor protein signaling pathway ; GO:0007186	#N/A				#N/A				#N/A				#N/A				#N/A				#N/A				#N/A				#N/A				#N/A				#N/A				#N/A
LP11629	CAP			rexin|Rexin|DCAP|CG3451|CG18408|CG18409	structural constituent of cytoskeleton ; GO:0005200 |vinculin binding ; GO:0017166	cytoskeleton organization and biogenesis ; GO:0007010 |MAPKKK cascade ; GO:0000165	#N/A				#N/A				#N/A				#N/A				#N/A				#N/A				#N/A				#N/A				#N/A				#N/A				#N/A
SD03761	CAP	CAP		rexin|Rexin|DCAP|CG3451|CG18408|CG18409	structural constituent of cytoskeleton ; GO:0005200 |vinculin binding ; GO:0017166	cytoskeleton organization and biogenesis ; GO:0007010 |MAPKKK cascade ; GO:0000165	#N/A				#N/A				#N/A				#N/A				#N/A				#N/A				#N/A				#N/A				#N/A				#N/A				#N/A
LD12029	drk	drk	downstream of receptor kinase	Grb2/drk|Su(sev)R1|P1112|DRK|l(2)k13809|l(2)10626|Drk|24/1|crkl|E(sev)2B: Enhancer of sevenless-2B|CG6033	receptor binding ; GO:0005102 |SH3/SH2 adaptor protein activity ; GO:0005070	cytoskeleton organization and biogenesis ; GO:0007010 |RAS protein signal transduction ; GO:0007265 |G-protein coupled receptor protein signaling pathway ; GO:0007186	#N/A				#N/A				#N/A				#N/A				#N/A				#N/A				#N/A				#N/A				#N/A				#N/A				#N/A
GM12762	Gmd	Gmd		GDP-mannose 4,6-dehydratase|Dm-gmd|CG8890	GDP-mannose 4,6-dehydratase activity ; GO:0008446 ; EC:4.2.1.47	'de novo' GDP-L-fucose biosynthesis ; GO:0042351	#N/A				#N/A				#N/A				#N/A				#N/A				#N/A				#N/A				#N/A				#N/A				#N/A				#N/A
GM03782	Gmer			GDP-4-keto-6-deoxy-D-mannose 3,5-epimerase/4-reductase|CG3495	racemase and epimerase activity, acting on carbohydrates and derivatives ; GO:0016857 ; EC:5.1.3.- |oxidoreductase activity, acting on the CH-OH group of donors, NAD or NADP as acceptor ; GO:0016616 ; EC:1.1.1.- |GDP-4-dehydro-D-rhamnose reductase activit	'de novo' GDP-L-fucose biosynthesis ; GO:0042351	#N/A				#N/A				#N/A				#N/A				#N/A				#N/A				#N/A				#N/A				#N/A				#N/A				#N/A
LD45235	r-l	r-l	rudimentary-like	ral|UMPS|OPRT|OMPDC|UMP synthase|orotidine phosphate decarboxylase|CG3593	orotidine-5'-phosphate decarboxylase activity ; GO:0004590 ; EC:4.1.1.23 |orotate phosphoribosyltransferase activity ; GO:0004588 ; EC:2.4.2.10	'de novo' pyrimidine base biosynthesis ; GO:0006207	#N/A				#N/A				#N/A				#N/A				#N/A				#N/A				LD45235	-5.38822	0.452107	0	#N/A				LD45235	3.82288	2.19099	0	#N/A				#N/A
GH22661	beat-Ic	beat-Ic	beaten path Ic	beat Ic|CT15531|beat-C|BG:DS00913.1|CG4838		defasciculation of motor neuron ; GO:0007415 |cell adhesion ; GO:0007155 |axon choice point recognition ; GO:0016198	#N/A				#N/A				#N/A				#N/A				#N/A				#N/A				#N/A				#N/A				#N/A				#N/A				#N/A
GH20064	CG12375	CG12375			hydrolase activity ; GO:0016787 ; EC:3.-.-.-	defense response ; GO:0006952	#N/A				#N/A				#N/A				#N/A				#N/A				#N/A				GH20064	-4.18231	0.481925	0	#N/A				#N/A				#N/A				#N/A
GM13045	CG4800	CG4800			microtubule binding ; GO:0008017 |structural constituent of cytoskeleton ; GO:0005200	defense response ; GO:0006952	#N/A				#N/A				#N/A				#N/A				#N/A				#N/A				#N/A				#N/A				#N/A				#N/A				#N/A
GH07976	CG8193	CG8193			monophenol monooxygenase activity ; GO:0004503 ; EC:1.14.18.1	defense response ; GO:0006952	#N/A				#N/A				#N/A				#N/A				#N/A				#N/A				GH07976	-5.78498	0.158599	0	GH07976	6.65574	4.13672	0	#N/A				GH07976	2.32414	3.04616	0	#N/A
SD09866	Dox-A3	Dox-A3	Diphenol oxidase A3	prophenol oxidase A3|DoxA3|Dox3|proPO|DmePPO3|prophenoloxidase A<down>3</down>|A<down>3</down>|Dox-3|DPO|Diphenol oxidase|CG2952	monophenol monooxygenase activity ; GO:0004503 ; EC:1.14.18.1	defense response ; GO:0006952	#N/A				#N/A				#N/A				#N/A				#N/A				#N/A				#N/A				#N/A				#N/A				#N/A				#N/A
LD41606	shark	shark	Src homology 2, ankyrin repeat, tyrosine kinase	Tyrosine kinase 7|l(2)W4|Tk7|Dtk7|SYK/SHARK|l(2R)W4|Shark|dtk7|CG18247	protein-tyrosine kinase activity ; GO:0004713 ; EC:2.7.1.112 |non-membrane spanning protein tyrosine kinase activity ; GO:0004715 ; EC:2.7.1.-	defense response ; GO:0006952	#N/A				#N/A				#N/A				#N/A				#N/A				#N/A				#N/A				#N/A				#N/A				#N/A				#N/A
GH15894	CG2736	CG2736			scavenger receptor activity ; GO:0005044	defense response ; GO:0006952	#N/A				#N/A				#N/A				#N/A				#N/A				#N/A				GH15894	-6.29821	0.449206	0	#N/A				#N/A				#N/A				#N/A
GH14316	CG7966	CG7966			selenium binding ; GO:0008430	defense response ; GO:0006952	#N/A				#N/A				#N/A				#N/A				#N/A				GH14316	-4.23093	0.479559	0	GH14316	-4.17224	0.29193	0	#N/A				GH14316	5.32527	2.9187	0	GH14316	6.59902	3.58421	0	#N/A
GH23708	CG9027				superoxide dismutase activity ; GO:0004784 ; EC:1.15.1.1	defense response ; GO:0006952	#N/A				#N/A				#N/A				#N/A				#N/A				#N/A				#N/A				GH23708	5.77044	2.05758	0	GH23708	-2.56333	0.4952	0	#N/A				#N/A
GH25564	CG5641	CG5641		Interleukin enhancer binding factor	transcription cofactor activity ; GO:0003712 |transcription regulator activity ; GO:0030528	defense response ; GO:0006952	#N/A				#N/A				#N/A				#N/A				#N/A				#N/A				#N/A				#N/A				#N/A				#N/A				#N/A
GH12182	CG10186	CG10186		anon-EST:Posey189|CT28647	transmembrane receptor activity ; GO:0004888	defense response ; GO:0006952	#N/A				#N/A				GH12182	-3.37294	0.455912	0	#N/A				#N/A				GH12182	-3.52452	0.466992	0	GH12182	-6.91198	0.358522	0	#N/A				#N/A				#N/A				#N/A
GH04057	CG9400	CG9400				defense response ; GO:0006952	#N/A				#N/A				#N/A				#N/A				#N/A				#N/A				#N/A				#N/A				#N/A				#N/A				#N/A
GH07444	CG1309	CG1309				defense response ; GO:0006952	#N/A				#N/A				#N/A				#N/A				#N/A				#N/A				#N/A				#N/A				#N/A				#N/A				#N/A
LD03007	CG4615	CG4615				defense response ; GO:0006952	#N/A				#N/A				#N/A				#N/A				#N/A				#N/A				LD03007	2.75045	2.02917	0.0379699	#N/A				#N/A				#N/A				#N/A
LD10878	CG11652	CG11652				defense response ; GO:0006952	#N/A				#N/A				#N/A				#N/A				#N/A				#N/A				#N/A				LD10878	-5.59594	0.412199	0	#N/A				#N/A				#N/A
LD39025	CG8483	CG8483				defense response ; GO:0006952	#N/A				LD39025	4.2127	2.13948	0	LD39025	-5.59107	0.491387	0	LD39025	-3.24631	0.413698	0	LD39025	-2.48003	0.412141	0.0715599	LD39025	-3.38377	0.434213	0	LD39025	-11.3186	0.197723	0	LD39025	4.85183	3.84373	0	#N/A				LD39025	9.54377	2.43843	0	#N/A
LP06338	Ag5r	Ag5r	Antigen 5-related	Agr|agr: antigen 5-related|CG9538		defense response ; GO:0006952	LP06338	-4.66023	0.454322	0	#N/A				#N/A				#N/A				#N/A				#N/A				#N/A				#N/A				#N/A				#N/A				#N/A
GH08773	CG10345	BcDNA:GH08773		BcDNA:GH08773|BcDNA	scavenger receptor activity ; GO:0005044	defense response ; GO:0006952 |apoptosis ; GO:0006915	GH08773	2.11724	3.12295	0.0263609	#N/A				#N/A				#N/A				#N/A				#N/A				#N/A				GH08773	-18.2144	0.240461	0	#N/A				#N/A				#N/A
LP10861	CG13887	CG13887			receptor binding ; GO:0005102	defense response ; GO:0006952 |B-cell mediated immunity ; GO:0019724	#N/A				#N/A				#N/A				#N/A				#N/A				#N/A				#N/A				#N/A				#N/A				#N/A				#N/A
GH13760	CG5198	CG5198			molecular_function unknown ; GO:0005554	defense response ; GO:0006952 |biological_process unknown ; GO:0000004	#N/A				#N/A				#N/A				#N/A				#N/A				#N/A				#N/A				#N/A				#N/A				#N/A				#N/A
LD40292	CG11537	CG11537			sugar porter activity ; GO:0005351	defense response ; GO:0006952 |carbohydrate transport ; GO:0008643 |carbohydrate metabolism ; GO:0005975	#N/A				#N/A				#N/A				#N/A				#N/A				#N/A				#N/A				#N/A				#N/A				#N/A				#N/A
LD07466	dsd			distracted|CT17798|CG5634	receptor binding ; GO:0005102	defense response ; GO:0006952 |cell adhesion ; GO:0007155	#N/A				#N/A				#N/A				#N/A				#N/A				#N/A				LD07466	5.63272	2.20653	0	#N/A				#N/A				#N/A				#N/A
LD38671	dsd	dsd		distracted|CT17798|CG5634	receptor binding ; GO:0005102	defense response ; GO:0006952 |cell adhesion ; GO:0007155	#N/A				#N/A				#N/A				#N/A				#N/A				#N/A				#N/A				#N/A				#N/A				#N/A				#N/A
GH23986	hig		hikaru genki	CT6282|HIG|CG2040		defense response ; GO:0006952 |cell adhesion ; GO:0007155	#N/A				#N/A				#N/A				GH23986	5.4271	2.01031	0	#N/A				GH23986	2.96411	2.2324	0	GH23986	1.85133	2.17104	0.16023	GH23986	7.33612	2.5592	0	#N/A				#N/A				#N/A
GH14162	CG11910	CG11910		CT37074	G-protein coupled receptor activity ; GO:0004930 |protein binding ; GO:0005515	defense response ; GO:0006952 |cell surface receptor linked signal transduction ; GO:0007166 |cell adhesion ; GO:0007155	#N/A				#N/A				#N/A				#N/A				#N/A				#N/A				#N/A				GH14162	5.20447	2.17879	0	#N/A				#N/A				#N/A
GH24002	e	e	ebony	CG3331	ligase activity ; GO:0016874 ; EC:6.-.-.- |beta-alanyl-dopamine synthase activity ; GO:0003833	defense response ; GO:0006952 |cuticle pigmentation ; GO:0048067	GH24002	4.5482	6.34353	0	GH24002	7.89505	7.46796	0	#N/A				#N/A				#N/A				#N/A				#N/A				#N/A				#N/A				#N/A				#N/A
LD25575	CG8286	CG8286			protein kinase inhibitor activity ; GO:0004860	defense response ; GO:0006952 |cytokine and chemokine mediated signaling pathway ; GO:0019221	LD25575	-6.62554	0.31329	0	#N/A				LD25575	-5.44728	0.354742	0	LD25575	-7.35425	0.315021	0	LD25575	-4.75084	0.429172	0	LD25575	-6.17493	0.350878	0	LD25575	-5.70262	0.356994	0	LD25575	-7.34488	0.490729	0	LD25575	3.03303	3.07175	0	LD25575	8.3434	2.7074	0	#N/A
LD44584	Sb	Sb	Stubble	c-SP56|st-sb|Sb-sbd|sbd: stubbloid|CG4316	trypsin activity ; GO:0004295 ; EC:3.4.21.4 |serine-type endopeptidase activity ; GO:0004252 ; EC:3.4.21.-	defense response ; GO:0006952 |cytoskeleton organization and biogenesis ; GO:0007010	#N/A				#N/A				#N/A				#N/A				#N/A				#N/A				#N/A				#N/A				#N/A				#N/A				#N/A
LD29590	CG6459	CG6459				defense response to bacteria ; GO:0042742	LD29590	-8.66081	0.308012	0	LD29590	-5.5392	0.369324	0	LD29590	-6.10383	0.196648	0	LD29590	-8.7884	0.191903	0	LD29590	-5.25613	0.228039	0	LD29590	-6.98413	0.181108	0	LD29590	-7.74948	0.18403	0	#N/A				LD29590	11.8204	6.20583	0	LD29590	7.90811	3.04679	0	#N/A
GH03720	Tl	Tl	Toll	mel(3)9|mel(3)10|mat(3)9|Fs(3)Tl|toll-1|Toll-1|CT17414|dToll|tl|toll|Fs(1)Tl|CG5490	cytokine binding ; GO:0019955 |transmembrane receptor activity ; GO:0004888	defense response to bacteria ; GO:0042742 |cytokine and chemokine mediated signaling pathway ; GO:0019221 |cell adhesion ; GO:0007155 |antimicrobial humoral response (sensu Invertebrata) ; GO:0006960	#N/A				#N/A				#N/A				#N/A				#N/A				#N/A				#N/A				#N/A				#N/A				#N/A				#N/A
GH13859	CG30281	CG30281		CG6676	receptor binding ; GO:0005102	defense response to bacteria ; GO:0042742 |defense response ; GO:0006952	#N/A				#N/A				#N/A				#N/A				#N/A				#N/A				#N/A				#N/A				#N/A				#N/A				#N/A
GM07843	CG7668	CG7668		BcDNA:GM07843|BcDNA:RE40293	receptor binding ; GO:0005102	defense response to bacteria ; GO:0042742 |defense response ; GO:0006952	#N/A				#N/A				#N/A				#N/A				#N/A				#N/A				#N/A				#N/A				#N/A				#N/A				#N/A
GM10015	CG10359				receptor binding ; GO:0005102	defense response to bacteria ; GO:0042742 |defense response ; GO:0006952	#N/A				GM10015	7.26926	2.78978	0	#N/A				#N/A				GM10015	-3.74777	0.498175	0	#N/A				GM10015	-5.7591	0.262671	0	#N/A				#N/A				#N/A				#N/A
LP05763	AttA	AttA	Attacin-A	BcDNA:LP05763|attacin A|Attackin|Att A|attA|Attacin A|att A|attacin|att|Attacin|Att|CG10146		defense response to Gram-negative bacteria ; GO:0050829 |antibacterial humoral response (sensu Invertebrata) ; GO:0006961	LP05763	2.33544	9.65571	0	LP05763	4.42088	2.18296	0	LP05763	2.98023	3.51728	0	LP05763	5.79474	4.74712	0	LP05763	4.82155	6.21037	0	LP05763	2.77145	3.10244	0.0303744	#N/A				LP05763	-4.78353	0.353828	0	#N/A				#N/A				#N/A
SD07763	Tm1	Tm1	Tropomyosin 1		actin binding;	dendrite morphogenesis; muscle contraction; oogenesis (sensu Insecta); pole plasm assembly; pole plasm oskar mRNA localization	#N/A				#N/A				#N/A				#N/A				#N/A				#N/A				SD07763	-4.56986	0.484875	0	#N/A				#N/A				#N/A				#N/A
GH07464	PGRP-SC1b	PGRP-SC1b		PGRP-SC1B|PGRP-SC|SC1B|CG8577	N-acetylmuramoyl-L-alanine amidase activity ; GO:0008745 ; EC:3.5.1.28 |peptidoglycan recognition activity ; GO:0016019	detection of bacteria ; GO:0016045 |defense response ; GO:0006952	GH07464	1.35183	2.08438	0.525383	#N/A				#N/A				#N/A				GH07464	2.5325	4.7154	0.0699085	#N/A				GH07464	-5.20769	0.26321	0	#N/A				#N/A				GH07464	1.3722	2.07482	0.145816	#N/A
GM06782	Sug			Sugar-baby|CG7334		determination of adult life span ; GO:0008340	#N/A				#N/A				#N/A				#N/A				#N/A				#N/A				#N/A				#N/A				#N/A				#N/A				#N/A
LD37218	Sug	Sugar-baby		Sugar-baby|CG7334		determination of adult life span ; GO:0008340	#N/A				#N/A				#N/A				#N/A				#N/A				#N/A				#N/A				#N/A				#N/A				#N/A				#N/A
LD24274	Indy	Indy		I'm not dead yet|anon-fast-evolving-3A7|anon-EST:fe3A7|I am not dead yet|drIndy|indy|CG3979	cation transporter activity ; GO:0008324 |tricarboxylic acid transporter activity ; GO:0015142 |succinate transporter activity ; GO:0015141 |citrate transporter activity ; GO:0015137	determination of adult life span ; GO:0008340 |cation transport ; GO:0006812	#N/A				#N/A				#N/A				#N/A				#N/A				#N/A				LD24274	-6.73284	0.278739	0	#N/A				#N/A				#N/A				#N/A
SD07421	VhaSFD	VhaSFD	Vacuolar H<up>+</up>-ATPase SFD subunit	V-ATPase|vhaSFD|CG17332	hydrogen-exporting ATPase activity, phosphorylative mechanism ; GO:0008553 ; EC:3.6.3.6	determination of adult life span ; GO:0008340 |cation transport ; GO:0006812	#N/A				#N/A				#N/A				#N/A				#N/A				#N/A				#N/A				#N/A				#N/A				#N/A				#N/A
LD14884	CG16975	CG16975			chromatin binding ; GO:0003682 |nucleic acid binding ; GO:0003676 |transcription regulator activity ; GO:0030528	development ; GO:0007275	#N/A				#N/A				#N/A				#N/A				#N/A				#N/A				#N/A				#N/A				#N/A				#N/A				#N/A
LD27182	140up	140up	upstream of RpII140	l(3)88Ba|DmRP140up|l(3)Z6|DmRP140-upstream|CG9852	molecular_function unknown ; GO:0005554	development ; GO:0007275	#N/A				#N/A				#N/A				LD27182	-5.84701	0.459123	0	#N/A				#N/A				LD27182	-3.2748	0.456489	0	#N/A				#N/A				#N/A				#N/A
LD40310	lid	lid		little imaginal discs|l(2)10424|CG9088	transcription regulator activity ; GO:0030528	development ; GO:0007275	#N/A				#N/A				#N/A				#N/A				#N/A				#N/A				#N/A				#N/A				#N/A				#N/A				#N/A
GH15861	CG1358	CG1358			transporter activity ; GO:0005215	development ; GO:0007275	#N/A				#N/A				#N/A				#N/A				#N/A				#N/A				#N/A				#N/A				#N/A				#N/A				#N/A
GH14561	CG9779	CG9779				development ; GO:0007275	#N/A				#N/A				#N/A				#N/A				#N/A				#N/A				#N/A				#N/A				#N/A				#N/A				#N/A
LP01469	CG8907	CG8907		LP01469p		development ; GO:0007275	LP01469	2.87182	2.20011	0	#N/A				#N/A				#N/A				LP01469	4.42769	2.17776	0	#N/A				#N/A				#N/A				#N/A				#N/A				#N/A
GH08860	Tps1	Tps1		Trehalose-6-phosphate synthase 1|lethal(2)24Ea|l(2)jf5|l(2)jf4|l(2)24Ea|trehalose-6-phosphate synthase|tps1|BcDNA:GH08860|l(2)k08903|jf5|CG4104	alpha,alpha-trehalose-phosphate synthase (UDP-forming) activity ; GO:0003825 ; EC:2.4.1.15	disaccharide metabolism ; GO:0005984	#N/A				#N/A				#N/A				#N/A				#N/A				#N/A				#N/A				#N/A				#N/A				GH08860	2.84047	2.32987	0	#N/A
LD18740	CG5177	CG5177			trehalose-phosphatase activity ; GO:0004805 ; EC:3.1.3.12	disaccharide metabolism ; GO:0005984	#N/A				#N/A				LD18740	-5.49396	0.435696	0	LD18740	-4.62424	0.24959	0	LD18740	-4.39331	0.320528	0	LD18740	-14.3265	0.227344	0	LD18740	-7.78537	0.090693	0	#N/A				#N/A				LD18740	4.41824	3.5756	0	LD18740	-4.0847	0.287023
LD21828	CG5171	CG5171			trehalose-phosphatase activity ; GO:0004805 ; EC:3.1.3.12	disaccharide metabolism ; GO:0005984	#N/A				#N/A				#N/A				LD21828	-7.56933	0.40379	0	#N/A				#N/A				#N/A				#N/A				#N/A				#N/A				LD21828	-5.22845	0.0892393
GH08045	CG3308	CG3308			nucleic acid binding ; GO:0003676 |deoxyribonuclease activity ; GO:0004536	DNA catabolism ; GO:0006308	#N/A				#N/A				#N/A				#N/A				#N/A				#N/A				#N/A				#N/A				#N/A				#N/A				#N/A
SD10251	Top3b	Top3beta	Topoisomerase 3&bgr;	Top3: Topoisomerase 3|Top3beta|topo III<up>&bgr;</up>|top3<up>&bgr;</up>|TOP3|CG3458	nucleic acid binding ; GO:0003676 |endodeoxyribonuclease activity ; GO:0004520 |DNA topoisomerase type I activity ; GO:0003917 ; EC:5.99.1.2 |DNA topoisomerase activity ; GO:0003916 ; EC:5.99.1.-	DNA catabolism, endonucleolytic ; GO:0000737	#N/A				#N/A				#N/A				#N/A				#N/A				#N/A				#N/A				#N/A				#N/A				#N/A				#N/A
GH26991	Corp	CG10965	Companion of reaper	CG10965		DNA damage response, signal transduction resulting in induction of apoptosis ; GO:0008630	#N/A				#N/A				#N/A				#N/A				#N/A				#N/A				#N/A				#N/A				#N/A				#N/A				#N/A
GH14674	DNApol-γ35	CG33084	DNA polymerase &ggr; 35kD	Mitochondrial DNA polymerase accessory subunit|lethal(2)34De|lethal 16 in the black-reduced region|mitochondrial &ggr; polymerase|pol &ggr;-&bgr;|pol&ggr;-&bgr;|MtPolB|accessory(&bgr;)subunit|BG:DS00941.9|pol&ggr;|Pol&ggr;|&bgr; subunit|DNApol-&ggr;|DNA p	alpha DNA polymerase activity ; GO:0003889 |gamma DNA-directed DNA polymerase activity ; GO:0003895	DNA dependent DNA replication ; GO:0006261	#N/A				#N/A				#N/A				#N/A				#N/A				#N/A				#N/A				#N/A				#N/A				#N/A				#N/A
GM08365	DNApol-a 73	DNApol-alpha73	DNA polymerase &agr; 73kD	DNApol-alpha73|DNA pol&agr;|DNA polymerase 73K|DNA polymerase alpha primase 73 kda subunit|B subunit|Pol&agr;|DNA-polymerase &agr;|POLA|DNApol-&agr;72|DNApol&agr;|DNA polymerase &agr;|DNApol-&agr;|pol &agr;|CG5923	alpha DNA polymerase activity ; GO:0003889 |nucleic acid binding ; GO:0003676	DNA dependent DNA replication ; GO:0006261	#N/A				#N/A				#N/A				#N/A				#N/A				#N/A				#N/A				#N/A				#N/A				#N/A				#N/A
LD04815	RpA-70	RpA-70	Replication Protein A 70	Drosophila Replication Protein A|Ssb-70: Single stranded-binding protein 70|i164|RPA 70|Rpa-70|dmrpa1|RPA70|DRP-A|dRP-A|D-SSB|CG9633	single-stranded DNA binding ; GO:0003697	DNA dependent DNA replication ; GO:0006261	#N/A				#N/A				#N/A				#N/A				#N/A				#N/A				#N/A				#N/A				#N/A				#N/A				#N/A
LD13959	SuUR	SuUR		Suppressor of Under-Replication|Su(UR)ES|CG7869	chromatin binding ; GO:0003682	DNA endoreduplication ; GO:0042023	#N/A				#N/A				#N/A				#N/A				#N/A				#N/A				#N/A				#N/A				#N/A				#N/A				#N/A
LD23445	CG9791	CG9791			ATP dependent RNA helicase activity ; GO:0004004 |DNA helicase activity ; GO:0003678 |nucleic acid binding ; GO:0003676	DNA metabolism ; GO:0006259	#N/A				#N/A				LD23445	-3.71009	0.403591	0	LD23445	-8.6908	0.289006	0	LD23445	-5.33595	0.315789	0	LD23445	-8.28582	0.315057	0	LD23445	-6.23408	0.345845	0	#N/A				LD23445	5.46147	3.10243	0	LD23445	5.51102	2.12369	0	#N/A
GM05777	trol	trol	terribly reduced optic lobes		DNA binding; structural molecule activity;	DNA methylation; cell-cell adhesion; cell-matrix adhesion; neuroblast division; signal transduction	#N/A				#N/A				#N/A				#N/A				#N/A				GM05777	-2.51598	0.493048	0.0325952	GM05777	-4.24502	0.296454	0	#N/A				#N/A				GM05777	2.8565	2.06426	0	#N/A
LD46284	CycG	CycG		Cyclin G|i205|i261|cyclin G1|CG 11525|dCycG|CG11525	cyclin-dependent protein kinase regulator activity ; GO:0016538 ; EC:2.7.1.-	DNA repair ; GO:0006281	#N/A				#N/A				#N/A				#N/A				#N/A				#N/A				LD46284	2.22961	2.00903	0.0907299	#N/A				#N/A				#N/A				#N/A
LD22664	pcm	pcm	pacman	Pacman|CG3291	exodeoxyribonuclease activity ; GO:0004529 |nucleic acid binding ; GO:0003676 |5'-3' exoribonuclease activity ; GO:0004534 ; EC:3.1.13.-	DNA repair ; GO:0006281	#N/A				#N/A				#N/A				#N/A				#N/A				#N/A				#N/A				#N/A				#N/A				#N/A				#N/A
LD31018	tos	tos	tosca	Tosca|CG10387	nucleic acid binding ; GO:0003676 |nuclease activity ; GO:0004518 ; EC:3.1.-.- |exodeoxyribonuclease I activity ; GO:0008852 ; EC:3.1.11.1	DNA repair ; GO:0006281	#N/A				#N/A				#N/A				#N/A				#N/A				#N/A				#N/A				#N/A				#N/A				#N/A				#N/A
LD19945	Ogg1			BcDNA:LD19945|dOGG1|CG1795	nucleic acid binding ; GO:0003676 |purine-specific oxidized base lesion DNA N-glycosylase activity ; GO:0008534 ; EC:3.2.2.23 |DNA-(apurinic or apyrimidinic site) lyase activity ; GO:0003906 ; EC:4.2.99.18	DNA repair ; GO:0006281	#N/A				#N/A				#N/A				#N/A				#N/A				#N/A				#N/A				#N/A				#N/A				#N/A				#N/A
GH27933	Tdp1	Tdp1	Tyrosyl-DNA phosophodiesterase 1	glaikit|gkt|CG8826|CG8825	tyrosyl-DNA phosophodiesterase activity ; GO:0017005	DNA repair ; GO:0006281	#N/A				#N/A				#N/A				#N/A				#N/A				#N/A				#N/A				GH27933	10.4803	6.62455	0	#N/A				#N/A				#N/A
LD37277	Tdp1		Tyrosyl-DNA phosophodiesterase 1	glaikit|gkt|CG8826|CG8825	tyrosyl-DNA phosophodiesterase activity ; GO:0017005	DNA repair ; GO:0006281	#N/A				#N/A				#N/A				#N/A				#N/A				#N/A				#N/A				LD37277	8.75152	3.61427	0	#N/A				#N/A				#N/A
LD28027	Snm1	Snm1		SNM1|CG10018		DNA repair ; GO:0006281	#N/A				#N/A				#N/A				#N/A				#N/A				#N/A				#N/A				#N/A				#N/A				#N/A				#N/A
LD28119	CG10898	CG10898				DNA repair ; GO:0006281	#N/A				LD28119	-4.93837	0.42713	0	#N/A				#N/A				#N/A				#N/A				#N/A				#N/A				#N/A				#N/A				#N/A
SD09005	DNApol-e	DNApol-epsilon		DNA polymerase &egr;|DNApol-epsilon|BAB17608|pol-&egr;|CG6768	epsilon DNA polymerase activity ; GO:0003893 |nucleic acid binding ; GO:0003676 |3'-5' exodeoxyribonuclease activity ; GO:0008296	DNA repair ; GO:0006281 |DNA dependent DNA replication ; GO:0006261	#N/A				#N/A				#N/A				#N/A				#N/A				#N/A				#N/A				#N/A				#N/A				#N/A				#N/A
GM09415	CG4853				deoxyribonuclease activity ; GO:0004536 |Ras guanyl-nucleotide exchange factor activity ; GO:0005088	DNA repair ; GO:0006281 |DNA recombination ; GO:0006310	#N/A				#N/A				#N/A				#N/A				#N/A				#N/A				#N/A				#N/A				#N/A				#N/A				#N/A
SD05424	rad50			Dmrad50|CG6339	exodeoxyribonuclease activity ; GO:0004529 |endodeoxyribonuclease activity ; GO:0004520 |damaged DNA binding ; GO:0003684	DNA repair ; GO:0006281 |DNA recombination ; GO:0006310	#N/A				#N/A				SD05424	6.1185	3.05353	0	SD05424	7.38367	4.51719	0	SD05424	4.51762	3.25933	0	SD05424	4.86689	3.31223	0	SD05424	4.63423	5.7694	0	SD05424	10.4883	3.58875	0	SD05424	-3.56999	0.422091	0	#N/A				#N/A
LD08555	pont	pont	pontin	dpontin|l(3)S022905|Tip49/Pontin|dpon|pontin|0229/05|CG4003	nucleic acid binding ; GO:0003676 |beta-catenin binding ; GO:0008013 |TATA-binding protein binding ; GO:0017025 |DNA helicase activity ; GO:0003678	DNA repair ; GO:0006281 |DNA recombination ; GO:0006310	#N/A				#N/A				#N/A				#N/A				#N/A				#N/A				#N/A				#N/A				LD08555	4.93616	2.74485	0	#N/A				#N/A
GM08688	rept			reptin|Tip48/Reptin|drep|l(3)06945|CG9750	nucleic acid binding ; GO:0003676 |DNA helicase activity ; GO:0003678	DNA repair ; GO:0006281 |DNA recombination ; GO:0006310	#N/A				#N/A				#N/A				#N/A				#N/A				#N/A				#N/A				#N/A				GM08688	3.02037	2.07412	0	#N/A				#N/A
LD12420	rept	rept		reptin|Tip48/Reptin|drep|l(3)06945|CG9750	nucleic acid binding ; GO:0003676 |DNA helicase activity ; GO:0003678	DNA repair ; GO:0006281 |DNA recombination ; GO:0006310	#N/A				#N/A				#N/A				#N/A				#N/A				#N/A				#N/A				#N/A				LD12420	4.07474	2.58119	0	#N/A				#N/A
GM04951	CG9273				single-stranded DNA binding ; GO:0003697 |DNA binding ; GO:0003677	DNA repair ; GO:0006281 |DNA recombination ; GO:0006310 |DNA dependent DNA replication ; GO:0006261	#N/A				#N/A				#N/A				#N/A				#N/A				#N/A				#N/A				#N/A				#N/A				#N/A				#N/A
GM10241_rdnd	Fen1	Fen1	Flap endonuclease 1		DNA binding; nucleic acid binding; endonuclease activity; flap endonuclease activity; exodeoxyribonuclease activity;	DNA repair; DNA replication	#N/A				#N/A				#N/A				#N/A				#N/A				#N/A				#N/A				#N/A				#N/A				#N/A				#N/A
LP08674	CG1620	CG1620			ATP dependent DNA helicase activity ; GO:0004003	DNA replication ; GO:0006260	#N/A				#N/A				#N/A				#N/A				#N/A				#N/A				#N/A				#N/A				#N/A				#N/A				#N/A
LD40483	RfC40	RfC40	Replication-factor-C 40kD subunit	Rfc40|l(3)rfc40|DRas2|rfc<up>40</up>|l(3)SH17|l(3)64Ai|rfc|CG14999	DNA-directed DNA polymerase activity ; GO:0003887 ; EC:2.7.7.7 |ATP dependent DNA helicase activity ; GO:0004003 |DNA binding ; GO:0003677	DNA replication ; GO:0006260	#N/A				#N/A				#N/A				#N/A				#N/A				#N/A				#N/A				#N/A				LD40483	4.60142	2.92163	0	#N/A				#N/A
LD26875	fs(1)Ya	fs(1)Ya	female sterile (1) Young arrest	Young Arrest|young arrest|EG:95B7.4|fs(1)Y<up>a</up>|Ya|YA|fs(1)Y2|fs(1)73|fs(1)M12|CG2707		DNA replication ; GO:0006260	#N/A				#N/A				#N/A				#N/A				#N/A				#N/A				#N/A				#N/A				#N/A				#N/A				#N/A
GM09104	RecQ4	RecQ4		cg7487|DmRECQ4|CG7487	ATP dependent DNA helicase activity ; GO:0004003 |nucleic acid binding ; GO:0003676 |DNA helicase activity ; GO:0003678 |helicase activity ; GO:0004386	DNA replication ; GO:0006260 |DNA recombination ; GO:0006310	#N/A				#N/A				#N/A				#N/A				#N/A				#N/A				#N/A				#N/A				#N/A				#N/A				#N/A
GH01404	RecQ5	RecQ5		Drosophila homolog of RecQ|anon-EST:Posey293|DmRECQ5|Dm RECQ5/QE|RECQ5/QE|RECQ5|RECQE|Dq1|DQ1|CG4879	GTPase activity ; GO:0003924 ; EC:3.6.-.- |ATP dependent DNA helicase activity ; GO:0004003 |nucleic acid binding ; GO:0003676 |single-stranded DNA dependent ATP dependent DNA helicase activity ; GO:0017116 |DNA helicase activity ; GO:0003678 |helicase ac	DNA replication ; GO:0006260 |DNA recombination ; GO:0006310	GH01404	4.36157	2.1487	0	#N/A				GH01404	3.82525	2.05111	0	GH01404	3.93247	2.62499	0	#N/A				GH01404	9.46553	2.07589	0	GH01404	2.65083	2.52928	0.0379699	#N/A				GH01404	-3.25574	0.499357	0	#N/A				#N/A
HL03874	CG12018	CG12018		BcDNA:HL03874|CG12018	delta DNA polymerase activity ; GO:0003891 |nucleic acid binding ; GO:0003676	DNA replication ; GO:0006260 |DNA repair ; GO:0006281	#N/A				#N/A				#N/A				#N/A				#N/A				#N/A				#N/A				#N/A				#N/A				#N/A				#N/A
LD35209	CG8142	CG8142			DNA-directed DNA polymerase activity ; GO:0003887 ; EC:2.7.7.7 |DNA binding ; GO:0003677	DNA replication ; GO:0006260 |DNA repair ; GO:0006281	#N/A				#N/A				#N/A				#N/A				#N/A				#N/A				#N/A				#N/A				#N/A				#N/A				#N/A
LD06837	CG6258	BcDNA:LD06837		BcDNA:LD06837|CG6258	DNA-directed DNA polymerase activity ; GO:0003887 ; EC:2.7.7.7 |DNA clamp loader activity ; GO:0003689 |ATPase activity ; GO:0016887	DNA replication ; GO:0006260 |DNA repair ; GO:0006281	#N/A				#N/A				#N/A				#N/A				#N/A				#N/A				#N/A				#N/A				#N/A				#N/A				#N/A
LD25702	CG10489	CG10489			epsilon DNA polymerase activity ; GO:0003893 |nucleic acid binding ; GO:0003676	DNA replication ; GO:0006260 |DNA repair ; GO:0006281	#N/A				#N/A				#N/A				#N/A				#N/A				#N/A				#N/A				#N/A				#N/A				#N/A				#N/A
LD41868	CG5602	CG5602			nucleic acid binding ; GO:0003676 |DNA ligase (ATP) activity ; GO:0003910 ; EC:6.5.1.1	DNA replication ; GO:0006260 |DNA repair ; GO:0006281 |DNA recombination ; GO:0006310	#N/A				#N/A				#N/A				#N/A				#N/A				#N/A				#N/A				#N/A				#N/A				#N/A				#N/A
LD28671	Orc6	CG1667		Origin recognition complex subunit 6|DmORC 6|DmORC6|CG1584	DNA binding ; GO:0003677	DNA replication initiation ; GO:0006270	#N/A				#N/A				#N/A				#N/A				#N/A				#N/A				#N/A				#N/A				#N/A				#N/A				#N/A
LD43280	Orc4	Orc4		Origin recognition complex subunit 4|orc4|DmORC4|CG2917	DNA replication origin binding ; GO:0003688	DNA replication initiation ; GO:0006270	#N/A				#N/A				#N/A				#N/A				#N/A				#N/A				#N/A				#N/A				#N/A				#N/A				#N/A
GH13824	Orc2	Orc2	Origin recognition complex subunit 2	lethal(3)88Ab|l(3)dsl5|l(3)SG44|l(3)A5|fs(3)293-19|DmORC 2|orc2|Orc2p|DmORC2|fs(3)293|l(3)K43|l(3)88Ab|l(3)k43|CG3041	DNA replication origin binding ; GO:0003688 |DNA binding ; GO:0003677	DNA replication initiation ; GO:0006270 |DNA dependent DNA replication ; GO:0006261	#N/A				#N/A				#N/A				#N/A				#N/A				#N/A				#N/A				#N/A				#N/A				#N/A				#N/A
LD35753	CDC45L	CDC45L		Transcription unit D|anon-1Ec|EG:BACR7A4.11|DmCdc45|D|CG3658	DNA replication origin binding ; GO:0003688 |DNA binding ; GO:0003677 |chromatin binding ; GO:0003682	DNA replication initiation ; GO:0006270 |DNA replication ; GO:0006260	LD35753	-4.05951	0.465475	0	#N/A				#N/A				#N/A				#N/A				#N/A				#N/A				#N/A				#N/A				#N/A				#N/A
GM13460	DNApol-a180	DNApol-alpha180	DNA polymerase &agr; 180kD	DNApol-alpha180|DNA pol&agr;|DNA polymerase 180K|AAB24152|pol&agr;p180|DmPol&agr;|DNA polymerase-primase 180 kda subunit|Pol&agr;|DNA-polymerase &agr;|POLA|DNApola|DNApol&agr;|DNA polymerase &agr;|183 kDa pol &agr;|DNApol-&agr;|pol &agr;|CG6349	alpha DNA polymerase activity ; GO:0003889 |nucleic acid binding ; GO:0003676 |3'-5' exodeoxyribonuclease activity ; GO:0008296	DNA strand elongation ; GO:0006271 |DNA recombination ; GO:0006310	#N/A				#N/A				#N/A				#N/A				#N/A				GM13460	3.51977	2.24889	0	#N/A				#N/A				#N/A				#N/A				#N/A
LD02541	pyd		polychaetoid	xvt: extra verticals|Pch|Tamou|ZO1|Pyd/ZO-1|Pyd|tamou|dzo-1|DZO-1|tam|CG9729|CG12409|CG11962|CG11782|CG31349|CG9763	structural molecule activity ; GO:0005198 |guanylate kinase activity ; GO:0004385 ; EC:2.7.4.8	dorsal closure ; GO:0007391	#N/A				#N/A				#N/A				#N/A				#N/A				#N/A				#N/A				#N/A				#N/A				#N/A				#N/A
LD43161	pyd		polychaetoid	xvt: extra verticals|Pch|Tamou|ZO1|Pyd/ZO-1|Pyd|tamou|dzo-1|DZO-1|tam|CG9729|CG12409|CG11962|CG11782|CG31349|CG9763	structural molecule activity ; GO:0005198 |guanylate kinase activity ; GO:0004385 ; EC:2.7.4.8	dorsal closure ; GO:0007391	#N/A				#N/A				#N/A				#N/A				#N/A				#N/A				LD43161	3.25716	2.50843	0	#N/A				#N/A				#N/A				#N/A
GM04010	Cg25C	Cg25C	Collagen type IV	type IV collagen|Collagen IV|Collagen type IV &agr;1(IV)|CT12803 &agr;1(IV)|&agr;(IV)1/Cg25C &agr;1(IV)|collagen IV &agr;1(IV)|Laminin &agr;3,5 &agr;1(IV)|Cgc25C &agr;1(IV)|collagen type IV &agr;1(IV)|Type IV collagen &agr;1(IV)|DCg1 &agr;1(IV)|Dcg &agr;1	extracellular matrix structural constituent ; GO:0005201 |structural molecule activity ; GO:0005198	dorsal closure ; GO:0007391 |cytoskeleton organization and biogenesis ; GO:0007010	GM04010	2.17042	2.66982	0	#N/A				#N/A				#N/A				#N/A				#N/A				#N/A				#N/A				#N/A				#N/A				#N/A
HL01428	Cg25C		Collagen type IV	type IV collagen|Collagen IV|Collagen type IV &agr;1(IV)|CT12803 &agr;1(IV)|&agr;(IV)1/Cg25C &agr;1(IV)|collagen IV &agr;1(IV)|Laminin &agr;3,5 &agr;1(IV)|Cgc25C &agr;1(IV)|collagen type IV &agr;1(IV)|Type IV collagen &agr;1(IV)|DCg1 &agr;1(IV)|Dcg &agr;1	extracellular matrix structural constituent ; GO:0005201 |structural molecule activity ; GO:0005198	dorsal closure ; GO:0007391 |cytoskeleton organization and biogenesis ; GO:0007010	#N/A				#N/A				HL01428	-8.47233	0.25407	0	HL01428	-6.58695	0.260672	0	#N/A				HL01428	-10.3133	0.138971	0	HL01428	-8.84978	0.0896652	0	#N/A				#N/A				HL01428	7.30043	4.14737	0	#N/A
LD41760	Cka	Cka		Connector of kinase to AP-1|l(2)s1883|Dcka|CKA|WD-40-family-member|l(2)05836|CG7392		dorsal closure ; GO:0007391 |JNK cascade ; GO:0007254	#N/A				#N/A				#N/A				#N/A				#N/A				#N/A				#N/A				#N/A				#N/A				#N/A				#N/A
GM13220	Nmt		N-myristoyl transferase	Nmt1|l(3)j1c7|dNMT|l(3)j1C7|CG7436	glycylpeptide N-tetradecanoyltransferase activity ; GO:0004379 ; EC:2.3.1.97	dorsal closure ; GO:0007391 |N-terminal protein myristoylation ; GO:0006499	#N/A				#N/A				#N/A				GM13220	-6.70078	0.447806	0	#N/A				GM13220	-3.89895	0.402601	0	GM13220	-5.21394	0.405478	0	#N/A				#N/A				GM13220	6.86363	2.0748	0	#N/A
LD13350	flfl			falafel|l(3)L4179|CG9351		dorsal closure ; GO:0007391 |RAC protein signal transduction ; GO:0016601	#N/A				#N/A				#N/A				#N/A				#N/A				#N/A				#N/A				#N/A				#N/A				#N/A				#N/A
LD26904	flfl	flfl		falafel|l(3)L4179|CG9351		dorsal closure ; GO:0007391 |RAC protein signal transduction ; GO:0016601	#N/A				#N/A				#N/A				#N/A				#N/A				#N/A				#N/A				#N/A				#N/A				#N/A				#N/A
SD07354	spz		spatzle	mel(3)7|spaetzle|CG6134	cytokine activity ; GO:0005125 |morphogen activity ; GO:0016015 |Toll binding ; GO:0005121	dorsal/ventral axis specification ; GO:0009950 |Toll signaling pathway ; GO:0008063	#N/A				#N/A				#N/A				#N/A				#N/A				#N/A				SD07354	-9.34706	0.310336	0	#N/A				#N/A				#N/A				#N/A
LD20892	Myd88	Myd88		krapfen|kra|DmMyD88|LD20892|EP(2)2535|DMMYD88|dMyd88|dMyD88|DmMyd88|MyD88|CG2078		dorsal/ventral pattern formation ; GO:0009953	#N/A				#N/A				#N/A				#N/A				#N/A				#N/A				#N/A				#N/A				#N/A				#N/A				#N/A
GH22488	msl-2	INE-1	male-specific lethal 2	killer-of-males-A|kmA: killer of males|male specifc lethal|Msl2|MSL2|MSL-2|msl2|km(2)A|msl|CG3241	protein binding ; GO:0005515 |DNA binding ; GO:0003677 |chromatin binding ; GO:0003682	dosage compensation ; GO:0007549	#N/A				#N/A				#N/A				#N/A				#N/A				#N/A				#N/A				#N/A				#N/A				#N/A				#N/A
GH10432	roX1	BcDNA:GH10432		RNA on the X 1|EG:EG0002.2|CR32777|BcDNA:GH10432|rox1|roX|yang		dosage compensation, by hyperactivation of X chromosome ; GO:0009047 |dosage compensation ; GO:0007549	GH10432	2.82012	2.52671	0	GH10432	3.51424	2.15578	0	GH10432	9.74696	3.50206	0	GH10432	5.86375	2.99117	0	GH10432	4.60668	2.55174	0	GH10432	6.80197	3.34536	0	GH10432	3.11592	8.34599	0	#N/A				#N/A				GH10432	-3.73935	0.466682	0	#N/A
GM03260	mus309	mus309	mutagen-sensitive 309	RecQ-like|genome stabilizer 1|bloom|DmBlm|DmKu70|Dmblm|gesta1|RecQ|CG6920	ATP dependent DNA helicase activity ; GO:0004003 |nucleic acid binding ; GO:0003676 |DNA helicase activity ; GO:0003678 |helicase activity ; GO:0004386	double-strand break repair ; GO:0006302 |DNA repair synthesis ; GO:0000731	#N/A				#N/A				#N/A				#N/A				#N/A				#N/A				#N/A				#N/A				#N/A				#N/A				#N/A
LD19406	unc-5	unc-5		UNC5D|Unc5d|AAF7419|unc-5-like|CT20824|Dunc5|CG8168|CG8166	repulsive netrin receptor activity ; GO:0005043 |netrin receptor activity ; GO:0005042	ectoderm development ; GO:0007398 |axon guidance ; GO:0007411	#N/A				#N/A				#N/A				#N/A				#N/A				#N/A				#N/A				#N/A				#N/A				#N/A				#N/A
HL02328	Dscam			Down syndrome cell adhesion molecule|lethal(2)43Bc|l(2)05518|FBgn0033159|Neu1|Dscam1|CT39257|p270|l(2)43Bc|CG17800	axon guidance receptor activity ; GO:0008046	ectoderm development ; GO:0007398 |cell proliferation ; GO:0008283 |cell adhesion ; GO:0007155 |axon guidance ; GO:0007411	#N/A				#N/A				#N/A				#N/A				#N/A				#N/A				#N/A				#N/A				#N/A				#N/A				#N/A
SD09407	Dscam			Down syndrome cell adhesion molecule|lethal(2)43Bc|l(2)05518|FBgn0033159|Neu1|Dscam1|CT39257|p270|l(2)43Bc|CG17800	axon guidance receptor activity ; GO:0008046	ectoderm development ; GO:0007398 |cell proliferation ; GO:0008283 |cell adhesion ; GO:0007155 |axon guidance ; GO:0007411	#N/A				#N/A				#N/A				#N/A				#N/A				#N/A				#N/A				#N/A				#N/A				#N/A				#N/A
GH03186	Sema-1b	Sema-1b		semaphorin-III|BcDNA:GH03186|semaphorin-I|semaphorin-like|Sema 1b|semaphorin|Sema III|Sema1b|sema-III|D-semaIII|CG6446	receptor activity ; GO:0004872 |receptor binding ; GO:0005102	ectoderm development ; GO:0007398 |cell-cell adhesion ; GO:0016337 |cell surface receptor linked signal transduction ; GO:0007166 |axon guidance ; GO:0007411	#N/A				#N/A				#N/A				#N/A				#N/A				#N/A				#N/A				#N/A				#N/A				#N/A				#N/A
LD09306	Sema-2a			BcDNA:LD09561|D-Sema-II|D-Sema2a|CT14922|l(2)03021|Dsema-II|sema-II: semaphorin II|sema II|112/40|D-SemaII|dSema-II|SemaII|D-Semaphorin II|D-semaII|D-Sema II|Sema2a|CG4700	receptor activity ; GO:0004872 |receptor binding ; GO:0005102	ectoderm development ; GO:0007398 |cell-cell adhesion ; GO:0016337 |cell surface receptor linked signal transduction ; GO:0007166 |axon guidance ; GO:0007411	#N/A				#N/A				#N/A				#N/A				#N/A				#N/A				LD09306	4.54565	2.60226	0	LD09306	9.01598	3.29938	0	#N/A				#N/A				#N/A
LD09561	Sema-2a	Sema-2a		BcDNA:LD09561|D-Sema-II|D-Sema2a|CT14922|l(2)03021|Dsema-II|sema-II: semaphorin II|sema II|112/40|D-SemaII|dSema-II|SemaII|D-Semaphorin II|D-semaII|D-Sema II|Sema2a|CG4700	receptor activity ; GO:0004872 |receptor binding ; GO:0005102	ectoderm development ; GO:0007398 |cell-cell adhesion ; GO:0016337 |cell surface receptor linked signal transduction ; GO:0007166 |axon guidance ; GO:0007411	#N/A				#N/A				#N/A				#N/A				#N/A				#N/A				#N/A				LD09561	14.504	3.22743	0	#N/A				#N/A				#N/A
GH02025	CG17739	CG17739		CT39321	structural molecule activity ; GO:0005198	ectoderm development ; GO:0007398 |cytoskeleton organization and biogenesis ; GO:0007010	#N/A				#N/A				#N/A				#N/A				#N/A				#N/A				#N/A				#N/A				#N/A				#N/A				#N/A
HL01082	fat-spondin	fat-spondin		CT21501|CG6953	structural molecule activity ; GO:0005198	ectoderm development ; GO:0007398 |cytoskeleton organization and biogenesis ; GO:0007010	#N/A				#N/A				#N/A				#N/A				#N/A				#N/A				HL01082	-2.49635	0.497694	0.0649459	#N/A				#N/A				#N/A				#N/A
GH04232	CG5397	CG5397			hydrolase activity, acting on ester bonds ; GO:0016788 ; EC:3.1.-.- |sterol O-acyltransferase activity ; GO:0004772 ; EC:2.3.1.26	ectoderm development ; GO:0007398 |defense response ; GO:0006952	#N/A				#N/A				#N/A				#N/A				#N/A				#N/A				GH04232	-3.78631	0.374932	0	GH04232	5.53656	2.44033	0	#N/A				#N/A				#N/A
SD07907	CG30046	CG30046		CT39323|CG17740	structural molecule activity ; GO:0005198	ectoderm development ; GO:0007398 |development ; GO:0007275 |cytoskeleton organization and biogenesis ; GO:0007010	#N/A				#N/A				#N/A				#N/A				#N/A				#N/A				#N/A				#N/A				#N/A				#N/A				#N/A
GM01572	fs(1)M3	fs(1)M3	female sterile (1) M3	fs(1)phl|fs(1)polehole|fs(1)pole hole|fs(1)ph|Fs(1)K646|fs(1)K646|CG4790		eggshell formation (sensu Insecta) ; GO:0007304	#N/A				#N/A				#N/A				#N/A				#N/A				#N/A				#N/A				#N/A				#N/A				#N/A				#N/A
LD14453	fs(2)ltoPP43	fs(2)ltoPP43	female sterile (2) ltoPP43	BEST:LD12957|l(2)38Ac|LD12957|CG10528		eggshell formation (sensu Insecta) ; GO:0007304	#N/A				#N/A				#N/A				#N/A				#N/A				#N/A				#N/A				#N/A				#N/A				#N/A				#N/A
GM06264	chif	chif	chiffon	chf|BG:DS09218.2|fs(2)chiffon|CG5813		eggshell formation (sensu Insecta) ; GO:0007304 |chorion gene amplification ; GO:0007307	#N/A				#N/A				#N/A				#N/A				#N/A				#N/A				GM06264	3.21666	2.12244	0	#N/A				#N/A				#N/A				#N/A
LD19808	chif		chiffon	chf|BG:DS09218.2|fs(2)chiffon|CG5813		eggshell formation (sensu Insecta) ; GO:0007304 |chorion gene amplification ; GO:0007307	#N/A				#N/A				#N/A				#N/A				#N/A				#N/A				LD19808	4.3762	4.29747	0	#N/A				#N/A				LD19808	-5.66952	0.443108	0	#N/A
LD28038	chif	CaBP1	chiffon	chf|BG:DS09218.2|fs(2)chiffon|CG5813		eggshell formation (sensu Insecta) ; GO:0007304 |chorion gene amplification ; GO:0007307	LD28038	-5.88157	0.438484	0	#N/A				LD28038	-4.05789	0.479756	0	LD28038	-10.0077	0.354583	0	LD28038	-4.3329	0.461625	0	#N/A				LD28038	-4.94433	0.469581	0	#N/A				LD28038	4.32972	2.79261	0	#N/A				#N/A
LP11484	Egfr		Epidermal growth factor receptor	l(2)57Ea|l(2)57EFa|El: Ellipse|C-erb|D-EGFR|dEGFR1|EGF-receptor|dEGFR|l(2)09261|EK2-6|DER\torpedo|EgfR|EGF receptor|EGF Receptor|DER/EGFR|Elp-B1RB1|Elp-B1|Elp-1|torpedo/DER|DER flb|DmHD-33|Der: Drosophila epidermal growth factor receptor homologue|Torpedo	protein-tyrosine kinase activity ; GO:0004713 ; EC:2.7.1.112 |gurken receptor activity ; GO:0008313 |epidermal growth factor receptor activity ; GO:0005006 |transmembrane receptor activity ; GO:0004888	eggshell pattern formation (sensu Insecta) ; GO:0030381	#N/A				#N/A				#N/A				#N/A				#N/A				#N/A				#N/A				#N/A				#N/A				#N/A				#N/A
GH13729	CG8776			CG13147	carbon-monoxide oxygenase activity ; GO:0008805 ; EC:1.2.2.4	electron transport ; GO:0006118	#N/A				#N/A				#N/A				GH13729	-5.48371	0.440786	0	#N/A				#N/A				GH13729	-3.01174	0.478425	0	#N/A				#N/A				#N/A				#N/A
LD46590	Cpr	Cpr	Cytochrome P450 reductase	NADPH-cytochrome P450 oxidoreductase|cpr|P450 reductase|NCPR|CPR|P450|CG11567	NADPH-hemoprotein reductase activity ; GO:0003958 ; EC:1.6.2.4	electron transport ; GO:0006118	#N/A				#N/A				LD46590	-4.29198	0.466209	0	LD46590	-4.92758	0.449518	0	#N/A				#N/A				LD46590	-3.81194	0.473711	0	#N/A				#N/A				#N/A				#N/A
LD36721	CG1275				oxidoreductase activity ; GO:0016491 ; EC:1.-.-.- |electron transporter activity ; GO:0005489	electron transport ; GO:0006118	#N/A				#N/A				#N/A				#N/A				#N/A				#N/A				#N/A				#N/A				#N/A				#N/A				#N/A
LD05503_rdnd	CaBP1	CaBP1	CaBP1		protein disulfide isomerase activity; electron transporter activity;	electron transport; protein modification	(LD05503)	-6.29375	0.3508	0	#N/A				(LD05503)	-5.33193	0.308456	0	(LD05503)	-10.7259	0.24319	0	(LD05503)	-4.85407	0.407186	0	(LD05503)	-6.01488	0.32713	0	(LD05503)	-6.19005	0.313614	0	#N/A				(LD05503)	2.96452	2.62645	0	(LD05503)	8.98184	2.97487	0	#N/A
GH10726	kkv		krotzkopf verkehrt	Chitin synthase 1|Chitin Synthase B|DmeChSB|DmCS-1|blimp|l(3)82Fh|CG2666	chitin synthase activity ; GO:0004100 ; EC:2.4.1.16	embryonic cuticle biosynthesis (sensu Insecta) ; GO:0008362	#N/A				#N/A				#N/A				#N/A				#N/A				#N/A				#N/A				#N/A				#N/A				#N/A				#N/A
SD10374	Akt1	Akt1		related to the A and C kinases|Related to PKA to PKC protein kinases|RacPK|DAKT1/PKB|dAkt/PKB|D-Akt|Akt/PKB|AKT/PKB|dPKB|dAkt1|DAkt1|DRAC-PK66; DRAC-PK85|DAKT1|dakt1|dAkt|Akt|DPKB|PKB/AKT|l(3)89Bq|DRAC-PK|l(3)04226|Dakt1|RAC|CG4006	phosphoinositide binding ; GO:0035091 |protein kinase activity ; GO:0004672 ; EC:2.7.1.37 |receptor signaling protein serine/threonine kinase activity ; GO:0004702 ; EC:2.7.1.- |protein serine/threonine kinase activity ; GO:0004674	embryonic cuticle biosynthesis (sensu Insecta) ; GO:0008362	#N/A				#N/A				#N/A				#N/A				#N/A				#N/A				#N/A				#N/A				#N/A				#N/A				#N/A
LD13641	a6	a6		EG:9D2.3|CG3771	odorant binding ; GO:0005549	embryonic development (sensu Insecta) ; GO:0001700	#N/A				#N/A				#N/A				#N/A				#N/A				#N/A				#N/A				#N/A				#N/A				#N/A				#N/A
LD13210	stau		staufen	Dmstau|Stauffen|dStau|CG5753	mRNA 3' UTR binding ; GO:0003730 |double-stranded RNA binding ; GO:0003725 |microtubule binding ; GO:0008017 |RNA binding ; GO:0003723	embryonic development ; GO:0009790	#N/A				#N/A				#N/A				#N/A				#N/A				#N/A				#N/A				#N/A				#N/A				#N/A				#N/A
LD21753	fliI	fliI	flightless I	section 15|l(1)ESHS53|l(1)19Fd|l(1)18-80|BcDNA:LD21753|fli-I|CT3691|FLI-I|DCA3-19|EN3|flightless|fli|fltI|w-2|l(1)W-2|sdby: standby|fltO|W2|lgluful-2|lDCB2-19|15|CG1484	structural constituent of cytoskeleton ; GO:0005200 |calcium ion binding ; GO:0005509 |actin binding ; GO:0003779	embryonic development ; GO:0009790	#N/A				#N/A				#N/A				#N/A				#N/A				#N/A				#N/A				#N/A				#N/A				#N/A				#N/A
GH20047	fus	fus		Enhancer of cactus<up>E10</up>, number 7|fusilli|cg8205|E(cact<up>E10</up>)7|CG8205	RNA binding ; GO:0003723	epidermal growth factor receptor signaling pathway ; GO:0007173	#N/A				#N/A				#N/A				#N/A				#N/A				#N/A				#N/A				#N/A				#N/A				#N/A				#N/A
LP10580	fus			Enhancer of cactus<up>E10</up>, number 7|fusilli|cg8205|E(cact<up>E10</up>)7|CG8205	RNA binding ; GO:0003723	epidermal growth factor receptor signaling pathway ; GO:0007173	#N/A				#N/A				#N/A				#N/A				#N/A				#N/A				#N/A				#N/A				#N/A				#N/A				#N/A
SD03278	aru	aru		arouser|CG4276		epidermal growth factor receptor signaling pathway ; GO:0007173	#N/A				#N/A				#N/A				#N/A				#N/A				#N/A				#N/A				SD03278	4.35881	2.19792	0	#N/A				#N/A				#N/A
LD11008	ed	ed	echinoid	E(Elp)24D|E(Elp)<up>24D</up>|CT13476|CT35484|1X5|l(2)k01102|CG15424|CG12676|CG16842		epidermal growth factor receptor signaling pathway ; GO:0007173 |cell-cell adhesion ; GO:0016337	#N/A				#N/A				#N/A				#N/A				#N/A				#N/A				LD11008	1.91202	2.39905	0.16023	#N/A				#N/A				#N/A				#N/A
SD04292	CG1472	CG1472				ER to Golgi transport ; GO:0006888	#N/A				#N/A				#N/A				#N/A				#N/A				#N/A				#N/A				#N/A				#N/A				#N/A				#N/A
SD01285	CG3770	CG3770				establishment and/or maintenance of cell polarity ; GO:0007163	#N/A				#N/A				SD01285	2.53568	2.02826	0.044832	#N/A				#N/A				#N/A				#N/A				#N/A				#N/A				#N/A				#N/A
LD24628	HmgD	HmgD	High mobility group protein D	anon-EST:Liang-1.9|hmg-D|clone 1.9|dHMG-D|HMG D|CG17950	DNA bending activity ; GO:0008301 |AT DNA binding ; GO:0003680	establishment and/or maintenance of chromatin architecture ; GO:0006325	#N/A				#N/A				#N/A				#N/A				#N/A				#N/A				#N/A				LD24628	4.68719	2.06971	0	#N/A				#N/A				#N/A
GH05739	E(Pc)	E(Pc)	Enhancer of Polycomb	transcript group III|l(2)28-28-12|anon-48Ac|GH05739|GH14582|e(Pc)|III|CG7776		establishment and/or maintenance of chromatin architecture ; GO:0006325	#N/A				#N/A				#N/A				#N/A				#N/A				#N/A				#N/A				#N/A				#N/A				#N/A				#N/A
GH14582	E(Pc)	E(Pc)	Enhancer of Polycomb	transcript group III|l(2)28-28-12|anon-48Ac|GH05739|GH14582|e(Pc)|III|CG7776		establishment and/or maintenance of chromatin architecture ; GO:0006325	#N/A				#N/A				#N/A				#N/A				#N/A				#N/A				#N/A				#N/A				#N/A				#N/A				#N/A
LD22238	Patj			BcDNA:LD22238|discslost|Discs lost|Dlt|dlt:discs lost|dlt|CG12021		establishment and/or maintenance of polarity of follicular epithelium ; GO:0016334	#N/A				#N/A				#N/A				#N/A				#N/A				#N/A				#N/A				#N/A				#N/A				#N/A				#N/A
GH01616	Adh	Adh	Alcohol dehydrogenase	Drosophila Rhythmically expressed gene 1|Reg-1|BG:DS01486.8|Dreg-1|dADH|adh|DmADH|ADH|CG3481	alcohol dehydrogenase activity ; GO:0004022 ; EC:1.1.1.1	ethanol oxidation ; GO:0006069	#N/A				#N/A				#N/A				GH01616	-4.49417	0.260722	0	GH01616	-7.37205	0.118265	0	GH01616	-4.1084	0.349409	0	GH01616	-4.80269	0.127305	0	GH01616	-7.90236	0.24641	0	#N/A				GH01616	9.91421	7.03841	0	#N/A
LD27661	disp	disp		dispatched|anon-WO0146227.1|CG2019		exocytosis ; GO:0006887	#N/A				#N/A				#N/A				#N/A				#N/A				#N/A				#N/A				#N/A				#N/A				#N/A				#N/A
GH22929	DAT	DAT		Dopamine transporter|CG8380	dopamine:sodium symporter activity ; GO:0005330 |dopamine transporter activity ; GO:0005329 |cocaine binding ; GO:0019811	extracellular transport ; GO:0006858	#N/A				#N/A				#N/A				#N/A				#N/A				#N/A				#N/A				#N/A				#N/A				#N/A				#N/A
GH25957	CG10804	CG10804			neurotransmitter:sodium symporter activity ; GO:0005328	extracellular transport ; GO:0006858	#N/A				#N/A				#N/A				#N/A				#N/A				#N/A				#N/A				#N/A				#N/A				#N/A				#N/A
SD09370	CG10069				glycerol-3-phosphate transporter activity ; GO:0015169	extracellular transport ; GO:0006858 |carbohydrate transport ; GO:0008643 |carbohydrate metabolism ; GO:0005975	#N/A				#N/A				#N/A				#N/A				#N/A				#N/A				#N/A				#N/A				#N/A				#N/A				#N/A
GH13557	CG7342	CG7342			carbohydrate transporter activity ; GO:0015144 |organic cation porter activity ; GO:0008513	extracellular transport ; GO:0006858 |cation transport ; GO:0006812	#N/A				#N/A				#N/A				#N/A				#N/A				#N/A				#N/A				#N/A				#N/A				#N/A				#N/A
GH14589	CG7084	CG7084			carbohydrate transporter activity ; GO:0015144 |organic cation porter activity ; GO:0008513	extracellular transport ; GO:0006858 |cation transport ; GO:0006812	#N/A				#N/A				#N/A				#N/A				#N/A				#N/A				GH14589	3.48435	2.33147	0	#N/A				#N/A				#N/A				#N/A
GH20501	CG3790	CG3790			cation transporter activity ; GO:0008324 |carnitine transporter activity ; GO:0015226	extracellular transport ; GO:0006858 |cation transport ; GO:0006812	#N/A				#N/A				#N/A				#N/A				#N/A				#N/A				#N/A				#N/A				#N/A				#N/A				#N/A
SD04753	CG6006	BcDNA:SD04753		BcDNA:SD04753	cation transporter activity ; GO:0008324 |carnitine transporter activity ; GO:0015226	extracellular transport ; GO:0006858 |cation transport ; GO:0006812	#N/A				#N/A				#N/A				#N/A				#N/A				#N/A				#N/A				#N/A				#N/A				#N/A				#N/A
GH10729	CG4462	CG4462			organic cation porter activity ; GO:0008513	extracellular transport ; GO:0006858 |cation transport ; GO:0006812	#N/A				#N/A				#N/A				#N/A				#N/A				#N/A				#N/A				#N/A				#N/A				#N/A				#N/A
SD08136	CG13610	CG13610			organic cation transporter activity ; GO:0015101	extracellular transport ; GO:0006858 |cation transport ; GO:0006812	#N/A				#N/A				#N/A				#N/A				#N/A				#N/A				#N/A				#N/A				#N/A				#N/A				#N/A
GH21655	Orct	Orct	Organic cation transporter	CG6331	organic cation transporter activity ; GO:0015101 |cation transporter activity ; GO:0008324	extracellular transport ; GO:0006858 |cation transport ; GO:0006812	GH21655	-4.14303	0.471875	0	#N/A				#N/A				GH21655	-7.54188	0.34976	0	GH21655	-3.54585	0.465529	0	GH21655	-3.92948	0.475164	0	#N/A				#N/A				#N/A				#N/A				#N/A
GH21837	CG1698	CG1698			cation transporter activity ; GO:0008324 |potassium:amino acid transporter activity ; GO:0017032	extracellular transport ; GO:0006858 |cation transport ; GO:0006812 |amino acid transport ; GO:0006865 |amino acid metabolism ; GO:0006520	#N/A				#N/A				#N/A				#N/A				#N/A				#N/A				#N/A				#N/A				#N/A				#N/A				#N/A
GH16161	CG15279	BG:DS03431.1		BG:DS03431.1|CG15279	neurotransmitter:sodium symporter activity ; GO:0005328 |cation:amino acid symporter activity ; GO:0005416	extracellular transport ; GO:0006858 |cation transport ; GO:0006812 |amino acid transport ; GO:0006865 |amino acid metabolism ; GO:0006520	#N/A				#N/A				#N/A				#N/A				#N/A				#N/A				#N/A				#N/A				#N/A				#N/A				#N/A
GH05908	CG9317	CG9317		38E.10	organic cation porter activity ; GO:0008513	extracellular transport ; GO:0006858 |cation transport ; GO:0006812 |anion transport ; GO:0006820	#N/A				#N/A				#N/A				#N/A				#N/A				#N/A				#N/A				#N/A				#N/A				#N/A				#N/A
GH28654	CG8654	CG8654			organic cation porter activity ; GO:0008513	extracellular transport ; GO:0006858 |cation transport ; GO:0006812 |anion transport ; GO:0006820	GH28654	7.10815	2.34945	0	#N/A				GH28654	3.51844	3.2555	0	#N/A				#N/A				GH28654	2.83617	2.22046	0.0303744	GH28654	5.0712	3.08194	0	#N/A				#N/A				#N/A				#N/A
GH09241	CG6126	CG6126			carbohydrate transporter activity ; GO:0015144 |organic cation transporter activity ; GO:0015101	extracellular transport ; GO:0006858 |cation transport ; GO:0006812 |carbohydrate transport ; GO:0008643 |carbohydrate metabolism ; GO:0005975	#N/A				#N/A				GH09241	-4.0649	0.413247	0	GH09241	-3.96348	0.418354	0	#N/A				GH09241	-6.29776	0.358652	0	GH09241	-3.47439	0.364542	0	#N/A				GH09241	5.40784	3.80288	0	GH09241	12.4217	4.0249	0	#N/A
GH27944	CG4630	CG4630			carbohydrate transporter activity ; GO:0015144 |cation transporter activity ; GO:0008324 |carnitine transporter activity ; GO:0015226	extracellular transport ; GO:0006858 |cation transport ; GO:0006812 |carbohydrate transport ; GO:0008643 |carbohydrate metabolism ; GO:0005975 |anion transport ; GO:0006820	#N/A				#N/A				#N/A				#N/A				#N/A				#N/A				#N/A				#N/A				#N/A				#N/A				#N/A
GH21134	a	a	arc	Arc|bran: broad angular|CG13505|CG6741		eye morphogenesis (sensu Drosophila) ; GO:0007456	#N/A				#N/A				#N/A				#N/A				#N/A				#N/A				#N/A				#N/A				#N/A				#N/A				#N/A
LD12022	pie	pie	pineapple eye	rumpled|CG5354		eye morphogenesis (sensu Drosophila) ; GO:0007456	#N/A				#N/A				#N/A				LD12022	5.23129	2.53516	0	#N/A				#N/A				#N/A				#N/A				#N/A				#N/A				#N/A
GH15456	pn	pn	prune	se-like-62|N3|EG:152A3.5|transcription unit II|TcD37|N4|CG3461		eye pigmentation (sensu Drosophila) ; GO:0048072	#N/A				#N/A				#N/A				#N/A				#N/A				#N/A				#N/A				#N/A				#N/A				#N/A				#N/A
GH14043	Rca1	Rca1	Regulator of cyclin A1	Suppressor of rux 2A|regulator of cyclin A|l(2)03300|P3300|rca1|S(rux)2A|CG10800		eye-antennal disc metamorphosis ; GO:0007455	#N/A				#N/A				#N/A				#N/A				#N/A				#N/A				GH14043	10.2672	3.51915	0	#N/A				#N/A				#N/A				#N/A
LD34308	smo	smo	smoothened	dSmo|smooth|CG11561	hedgehog receptor activity ; GO:0008158 |transmembrane receptor activity ; GO:0004888 |G-protein coupled receptor activity ; GO:0004930	eye-antennal disc metamorphosis ; GO:0007455 |G-protein coupled receptor protein signaling pathway ; GO:0007186	#N/A				#N/A				#N/A				#N/A				#N/A				#N/A				#N/A				#N/A				#N/A				#N/A				#N/A
SD06579	Sop2	Sop2		Suppressor of profilin 2|DSop2|Arpc1|ARPC1/p41|Spo2|ARC-P41|sop2/arc41|l(2)Sop2|Dsop2|arc41|BG:DS00941.7|p42|l(2)34Dd: lethal(2)34Dd|l(2)br32|CG8978	structural constituent of cytoskeleton ; GO:0005200 |actin polymerizing activity ; GO:0008651 |actin binding ; GO:0003779	fasciculation of neuron ; GO:0007413 |axonogenesis ; GO:0007409	#N/A				#N/A				#N/A				#N/A				#N/A				#N/A				#N/A				#N/A				#N/A				#N/A				#N/A
HL08109	yip2	yip2		yippee interacting protein 2|CG4600	acetyl-CoA C-acyltransferase activity ; GO:0003988 ; EC:2.3.1.16	fatty acid beta-oxidation ; GO:0006635	#N/A				#N/A				#N/A				#N/A				#N/A				#N/A				#N/A				#N/A				#N/A				#N/A				#N/A
LD40103	CG4586	CG4586			acyl-CoA oxidase activity ; GO:0003997 ; EC:1.3.3.6	fatty acid beta-oxidation ; GO:0006635	#N/A				#N/A				#N/A				#N/A				#N/A				#N/A				LD40103	-2.65267	0.495141	0.0379699	#N/A				LD40103	-4.12193	0.353588	0	#N/A				#N/A
LD22081	Acox57D-d	Acox57D-d		acyl-Coenzyme A oxidase at 57D distal|Acox57Dd|D-acox|acyl co-enzyme A oxidase|CG9709	acyl-CoA oxidase activity ; GO:0003997 ; EC:1.3.3.6 |palmitoyl-CoA oxidase activity ; GO:0016401 ; EC:1.3.3.-	fatty acid beta-oxidation ; GO:0006635	#N/A				#N/A				#N/A				#N/A				#N/A				#N/A				#N/A				LD22081	-6.88829	0.442847	0	#N/A				#N/A				#N/A
SD03592	Acox57D-p	Acox57D-p		acyl-Coenzyme A oxidase at 57D proximal|Acox57Dp|D-acox|acyl co-enzyme A oxidase|CG9707	acyl-CoA oxidase activity ; GO:0003997 ; EC:1.3.3.6 |palmitoyl-CoA oxidase activity ; GO:0016401 ; EC:1.3.3.-	fatty acid beta-oxidation ; GO:0006635	#N/A				#N/A				#N/A				SD03592	5.67257	2.07643	0	#N/A				#N/A				#N/A				SD03592	-5.0491	0.457916	0	#N/A				SD03592	7.25286	2.17099	0	#N/A
GH22096	CG6984	CG6984			enoyl-CoA hydratase activity ; GO:0004300 ; EC:4.2.1.17	fatty acid beta-oxidation ; GO:0006635	#N/A				#N/A				#N/A				#N/A				#N/A				#N/A				#N/A				#N/A				#N/A				#N/A				#N/A
GH11143	CG13890	CG13890			hydro-lyase activity ; GO:0016836 ; EC:4.2.1.- |dodecenoyl-CoA delta-isomerase activity ; GO:0004165 ; EC:5.3.3.8	fatty acid beta-oxidation ; GO:0006635	#N/A				#N/A				#N/A				#N/A				#N/A				#N/A				GH11143	-3.32359	0.385451	0	GH11143	-5.93832	0.459751	0	#N/A				#N/A				#N/A
LD18769	CG4594	CG4594			hydro-lyase activity ; GO:0016836 ; EC:4.2.1.- |dodecenoyl-CoA delta-isomerase activity ; GO:0004165 ; EC:5.3.3.8	fatty acid beta-oxidation ; GO:0006635	#N/A				#N/A				#N/A				LD18769	-3.66221	0.476062	0	LD18769	-6.59564	0.387343	0	LD18769	-5.36917	0.452278	0	LD18769	-7.47988	0.224699	0	#N/A				#N/A				LD18769	4.89346	2.19717	0	#N/A
LD47223	CG5044	CG5044			hydro-lyase activity ; GO:0016836 ; EC:4.2.1.- |oxidoreductase activity ; GO:0016491 ; EC:1.-.-.- |3-hydroxyisobutyryl-CoA hydrolase activity ; GO:0003860 ; EC:3.1.2.4	fatty acid beta-oxidation ; GO:0006635	#N/A				#N/A				#N/A				#N/A				#N/A				#N/A				LD47223	-3.22926	0.407415	0	#N/A				#N/A				#N/A				#N/A
LP03547	CG5844	CG5844		Enoyl-CoA hydratase	hydro-lyase activity ; GO:0016836 ; EC:4.2.1.- |oxidoreductase activity ; GO:0016491 ; EC:1.-.-.- |dodecenoyl-CoA delta-isomerase activity ; GO:0004165 ; EC:5.3.3.8	fatty acid beta-oxidation ; GO:0006635	#N/A				#N/A				#N/A				#N/A				#N/A				#N/A				#N/A				#N/A				#N/A				#N/A				#N/A
GH13256	Thiolase	Thiolase	Thiolase	thiolase|CG4581	long-chain-3-hydroxyacyl-CoA dehydrogenase activity ; GO:0016509 ; EC:1.1.1.211 |acetyl-CoA C-acyltransferase activity ; GO:0003988 ; EC:2.3.1.16	fatty acid beta-oxidation ; GO:0006635	#N/A				#N/A				#N/A				#N/A				#N/A				#N/A				#N/A				#N/A				#N/A				#N/A				#N/A
GH12558	CG4389	BcDNA:GH12558		BcDNA:GH12558	long-chain-enoyl-CoA hydratase activity ; GO:0016508 ; EC:4.2.1.74 |long-chain-3-hydroxyacyl-CoA dehydrogenase activity ; GO:0016509 ; EC:1.1.1.211	fatty acid beta-oxidation ; GO:0006635	#N/A				#N/A				#N/A				#N/A				#N/A				#N/A				GH12558	-2.84988	0.431023	0.00990615	#N/A				#N/A				#N/A				#N/A
LD24265	CG6543	CG6543		CG18645	oxidoreductase activity ; GO:0016491 ; EC:1.-.-.- |enoyl-CoA hydratase activity ; GO:0004300 ; EC:4.2.1.17	fatty acid beta-oxidation ; GO:0006635	#N/A				#N/A				LD24265	-3.60607	0.463835	0	#N/A				#N/A				LD24265	-4.42953	0.378154	0	LD24265	-4.56986	0.243866	0	#N/A				#N/A				LD24265	5.67897	2.71031	0	LD24265	2.8336	2.18766
GH01266	CG5009	BcDNA:GH07485		BcDNA:GH07485|GH07485|CG5009	palmitoyl-CoA oxidase activity ; GO:0016401 ; EC:1.3.3.-	fatty acid beta-oxidation ; GO:0006635	#N/A				#N/A				GH01266	-4.10123	0.430446	0	#N/A				#N/A				GH01266	-4.34943	0.455688	0	GH01266	-5.61128	0.340481	0	GH01266	-7.2885	0.344721	0	#N/A				GH01266	5.59294	2.19293	0	#N/A
GH07485	CG5009			BcDNA:GH07485|GH07485|CG5009	palmitoyl-CoA oxidase activity ; GO:0016401 ; EC:1.3.3.-	fatty acid beta-oxidation ; GO:0006635	#N/A				#N/A				GH07485	-4.14533	0.444606	0	#N/A				#N/A				GH07485	-5.72334	0.44798	0	GH07485	-5.37899	0.370522	0	GH07485	-6.54022	0.339783	0	#N/A				GH07485	4.99846	2.54727	0	#N/A
SD05719	CG17544	CG17544			pristanoyl-CoA oxidase activity ; GO:0016402 ; EC:1.3.3.-	fatty acid beta-oxidation ; GO:0006635	#N/A				#N/A				#N/A				#N/A				#N/A				#N/A				#N/A				SD05719	6.11542	2.18763	0	#N/A				#N/A				#N/A
LD22634	CG12262	CG12262			acyl-CoA dehydrogenase activity ; GO:0003995 ; EC:1.3.99.3	fatty acid beta-oxidation ; GO:0006635 |acyl-CoA metabolism ; GO:0006637	#N/A				LD22634	-5.00434	0.456457	0	#N/A				#N/A				#N/A				#N/A				#N/A				LD22634	-2.69282	0.496553	0	#N/A				#N/A				#N/A
GM13517	CG7842	CG7842			[acyl-carrier protein] S-malonyltransferase activity ; GO:0004314 ; EC:2.3.1.39	fatty acid biosynthesis ; GO:0006633	#N/A				#N/A				GM13517	-4.14734	0.440446	0	#N/A				#N/A				#N/A				GM13517	-4.43847	0.385548	0	#N/A				#N/A				#N/A				#N/A
GH02912	v(2)k05816	v(2)k05816		DM_7295849|CG3524	[acyl-carrier protein] S-malonyltransferase activity ; GO:0004314 ; EC:2.3.1.39 |[acyl-carrier protein] S-acetyltransferase activity ; GO:0004313 ; EC:2.3.1.38 |3-oxoacyl-[acyl-carrier protein] synthase activity ; GO:0004315 ; EC:2.3.1.41	fatty acid biosynthesis ; GO:0006633	#N/A				#N/A				#N/A				#N/A				#N/A				#N/A				#N/A				#N/A				#N/A				#N/A				#N/A
GH20093	CG12170				3-oxoacyl-[acyl-carrier protein] synthase activity ; GO:0004315 ; EC:2.3.1.41	fatty acid biosynthesis ; GO:0006633	#N/A				#N/A				#N/A				#N/A				#N/A				#N/A				#N/A				#N/A				#N/A				#N/A				#N/A
GH12002	CG11198	CG11198		Acetyl-CoA carboxylase|Acetyl CoA carboxylase|CG8723	acetyl-CoA carboxylase activity ; GO:0003989 ; EC:6.4.1.2	fatty acid biosynthesis ; GO:0006633	#N/A				#N/A				#N/A				GH12002	-7.37824	0.369546	0	GH12002	-3.79907	0.467076	0	#N/A				GH12002	-6.77928	0.298828	0	#N/A				#N/A				#N/A				#N/A
GH07626	CG3523	BcDNA:GH07626		anon-EST:Posey43|anon-EST:Posey235|BcDNA:gh07626|DM_7295848|BcDNA:GH07626|Fatty acid synthetase|Fatty acid synthase|CG3523	fatty-acid synthase activity ; GO:0004312 ; EC:2.3.1.85	fatty acid biosynthesis ; GO:0006633	#N/A				#N/A				#N/A				GH07626	-6.5673	0.140215	0	GH07626	-4.66495	0.235447	0	#N/A				GH07626	-5.87008	0.244798	0	#N/A				#N/A				GH07626	2.92752	3.27988	0	#N/A
GH23546	desat1			Fatty acid desaturase|Fad|Stearoyl CoA desaturase|fad|fatty acid desaturase|desaturase|desat|CG5887	stearoyl-CoA 9-desaturase activity ; GO:0004768 ; EC:1.14.19.1	fatty acid biosynthesis ; GO:0006633	#N/A				GH23546	5.78746	2.04633	0	GH23546	3.76158	2.26986	0	#N/A				#N/A				#N/A				#N/A				#N/A				GH23546	-4.85807	0.350737	0	#N/A				#N/A
GH12222	CG5946				cytochrome-b5 reductase activity ; GO:0004128 ; EC:1.6.2.2	fatty acid desaturation ; GO:0006636 |electron transport ; GO:0006118 |cholesterol metabolism ; GO:0008203	#N/A				#N/A				#N/A				GH12222	-4.87434	0.412993	0	GH12222	-6.13867	0.356181	0	GH12222	-4.59754	0.38311	0	GH12222	-7.1627	0.187771	0	GH12222	-6.71482	0.427115	0	#N/A				GH12222	6.08736	3.09596	0	#N/A
LD10778_rdnd	bgm	bgm	bubblegum		long-chain-fatty-acid-CoA ligase activity;	fatty acid metabolism	#N/A				#N/A				#N/A				#N/A				#N/A				#N/A				(LD10778)	-5.13637	0.215453	0	#N/A				#N/A				(LD10778)	4.81104	2.45224	0	(LD10778)	3.15398	2.04274
GH15945	CG6432	CG6432			acetate-CoA ligase activity ; GO:0003987 ; EC:6.2.1.1	fatty acid metabolism ; GO:0006631	#N/A				#N/A				#N/A				#N/A				#N/A				#N/A				#N/A				#N/A				#N/A				#N/A				#N/A
LP07340	l(2)44DEa			Fatty acyl-CoA synthetase|Fatty acyl CoA synthetase|l(2)7447|7447|l(2)05847|l(2)k05304|CG8732	acetate-CoA ligase activity ; GO:0003987 ; EC:6.2.1.1	fatty acid metabolism ; GO:0006631	#N/A				#N/A				#N/A				LP07340	-6.6422	0.496788	0	LP07340	-6.07913	0.493129	0	#N/A				#N/A				LP07340	-6.10648	0.452062	0	#N/A				#N/A				#N/A
SD02373	l(2)44DEa	l(2)44DEa		Fatty acyl-CoA synthetase|Fatty acyl CoA synthetase|l(2)7447|7447|l(2)05847|l(2)k05304|CG8732	acetate-CoA ligase activity ; GO:0003987 ; EC:6.2.1.1	fatty acid metabolism ; GO:0006631	#N/A				#N/A				#N/A				SD02373	-6.2151	0.498423	0	#N/A				#N/A				SD02373	-4.24203	0.453839	0	SD02373	-6.58811	0.469295	0	#N/A				#N/A				#N/A
GH07782	CG9747	CG9747			acyl-CoA delta11-desaturase activity ; GO:0017105	fatty acid metabolism ; GO:0006631	GH07782	-3.80073	0.339082	0	GH07782	-11.4574	0.195993	0	#N/A				GH07782	-3.65981	0.440406	0	#N/A				#N/A				GH07782	-3.08204	0.348448	0	#N/A				#N/A				#N/A				#N/A
GH11368	CG9319	CG9319		38E.13	alpha-methylacyl-CoA racemase activity ; GO:0008111 ; EC:5.1.99.4	fatty acid metabolism ; GO:0006631	#N/A				#N/A				#N/A				GH11368	3.43814	2.0547	0	#N/A				#N/A				#N/A				#N/A				#N/A				#N/A				#N/A
GM05240	CG6178				ligase activity ; GO:0016874 ; EC:6.-.-.- |luciferase monooxygenase activity ; GO:0045289	fatty acid metabolism ; GO:0006631	#N/A				#N/A				#N/A				#N/A				#N/A				#N/A				GM05240	-5.06662	0.34402	0	GM05240	-9.61026	0.397422	0	#N/A				GM05240	6.29859	2.46002	0	#N/A
SD05207	Fatp	Fatp		Fatty acid (long chain) transport protein|l(2)k10307|CG7400	long-chain fatty acid transporter activity ; GO:0005324	fatty acid metabolism ; GO:0006631	SD05207	3.97095	4.09608	0	SD05207	6.02789	2.12893	0	#N/A				#N/A				#N/A				#N/A				SD05207	-11.8028	0.246316	0	SD05207	-8.81907	0.22268	0	#N/A				#N/A				#N/A
GH02901	CG9009	BcDNA:GH02901		BcDNA:GH02901|CG9009	long-chain-fatty-acid-CoA ligase activity ; GO:0004467 ; EC:6.2.1.3	fatty acid metabolism ; GO:0006631	#N/A				#N/A				#N/A				GH02901	3.59377	2.87431	0	GH02901	4.13013	3.58844	0	GH02901	3.52815	2.25033	0	GH02901	1.88962	2.12198	0.16023	GH02901	-3.50068	0.450172	0	GH02901	-3.28533	0.385778	0	#N/A				#N/A
GM14009	bgm	bgm		bubblegum|2a9hom|BG:DS0514.2|BG:DS01514.2|CG4501	long-chain-fatty-acid-CoA ligase activity ; GO:0004467 ; EC:6.2.1.3	fatty acid metabolism ; GO:0006631	#N/A				#N/A				#N/A				#N/A				#N/A				#N/A				GM14009	-5.87229	0.179619	0	#N/A				#N/A				GM14009	3.56251	2.44072	0	GM14009	3.26027	2.24649
SD01152	CG3961	CG3961			long-chain-fatty-acid-CoA ligase activity ; GO:0004467 ; EC:6.2.1.3	fatty acid metabolism ; GO:0006631	#N/A				#N/A				#N/A				#N/A				#N/A				#N/A				#N/A				#N/A				#N/A				#N/A				#N/A
SD02971	CG3961				long-chain-fatty-acid-CoA ligase activity ; GO:0004467 ; EC:6.2.1.3	fatty acid metabolism ; GO:0006631	#N/A				#N/A				#N/A				#N/A				#N/A				#N/A				#N/A				#N/A				#N/A				#N/A				#N/A
GM05853	piwi		piwi	PIWI|P-element induced wimpy testis|CG6122	RNA binding ; GO:0003723	female gamete generation ; GO:0007292	#N/A				#N/A				#N/A				#N/A				#N/A				#N/A				#N/A				#N/A				#N/A				#N/A				#N/A
GH04731	grau	grau	grauzone	CG33133|CG3282	specific RNA polymerase II transcription factor activity ; GO:0003704	female meiosis ; GO:0007143	#N/A				#N/A				#N/A				#N/A				#N/A				#N/A				#N/A				#N/A				#N/A				#N/A				#N/A
LD32741	nos	nos	nanos	l(3)j4B6|l(3)07117|DRONANOS|l(3)j3B6|CG5637	protein binding ; GO:0005515 |RNA binding ; GO:0003723	female meiosis chromosome segregation ; GO:0016321	#N/A				#N/A				#N/A				#N/A				#N/A				#N/A				#N/A				#N/A				#N/A				#N/A				#N/A
LD47919	mtrm	CG18543		matrimony|anonD52|anon-D52|D52|CG18543	molecular_function unknown ; GO:0005554	female meiosis chromosome segregation ; GO:0016321 |cell cycle arrest ; GO:0007050	#N/A				#N/A				#N/A				#N/A				#N/A				#N/A				#N/A				#N/A				#N/A				#N/A				#N/A
LD05347	Fim	Fim		Fimbrin|fimbrin|CG8649	structural constituent of cytoskeleton ; GO:0005200 |actin binding ; GO:0003779	female meiosis chromosome segregation ; GO:0016321 |cytoskeleton organization and biogenesis ; GO:0007010	#N/A				#N/A				#N/A				#N/A				#N/A				#N/A				#N/A				#N/A				#N/A				#N/A				#N/A
LD18683	Fim			Fimbrin|fimbrin|CG8649	structural constituent of cytoskeleton ; GO:0005200 |actin binding ; GO:0003779	female meiosis chromosome segregation ; GO:0016321 |cytoskeleton organization and biogenesis ; GO:0007010	#N/A				#N/A				#N/A				#N/A				#N/A				#N/A				#N/A				#N/A				#N/A				#N/A				#N/A
LD01190	JIL-1	JIL-1		JIL1|MSK|Jil-1|2Ab17|CG6297	protein kinase activity ; GO:0004672 ; EC:2.7.1.37 |protein serine/threonine kinase activity ; GO:0004674 |receptor signaling protein serine/threonine kinase activity ; GO:0004702 ; EC:2.7.1.-	female meiosis chromosome segregation ; GO:0016321 |MAPKKK cascade ; GO:0000165	#N/A				#N/A				#N/A				#N/A				#N/A				#N/A				#N/A				#N/A				#N/A				#N/A				#N/A
LD17269	dare			defective in the avoidance of repellents|Adrenodoxin reductase|ADXRDTASE|W8|AR|CG12390	ferredoxin-NADP+ reductase activity ; GO:0004324 ; EC:1.18.1.2 |NADPH-adrenodoxin reductase activity ; GO:0015039 ; EC:1.18.1.- |electron transporter activity ; GO:0005489	ferredoxin metabolism ; GO:0006124 |electron transport ; GO:0006118 |cholesterol catabolism ; GO:0006707	#N/A				#N/A				#N/A				#N/A				#N/A				#N/A				#N/A				#N/A				#N/A				#N/A				#N/A
LD20624	nkd	nkd	naked cuticle	Naked|Nkd|naked|CG18224|CG11614		frizzled signaling pathway ; GO:0007222	#N/A				#N/A				#N/A				#N/A				#N/A				#N/A				#N/A				#N/A				#N/A				#N/A				#N/A
GH09976	CG6128	CG6128			alpha-L-fucosidase activity ; GO:0004560 ; EC:3.2.1.51	fucose metabolism ; GO:0006004 |O-glycoside catabolism ; GO:0016142	#N/A				#N/A				#N/A				#N/A				#N/A				#N/A				GH09976	16.6548	5.95312	0	#N/A				#N/A				#N/A				#N/A
LD27852	CG12030				UDP-glucose 4-epimerase activity ; GO:0003978 ; EC:5.1.3.2	galactose metabolism ; GO:0006012	#N/A				#N/A				#N/A				#N/A				#N/A				#N/A				#N/A				LD27852	-6.01438	0.445997	0	#N/A				#N/A				#N/A
HL01018	CG9232	CG9232			UTP-galactose-1-phosphate uridylyltransferase activity ; GO:0017103 ; EC:2.7.7.- |UDP-glucose-hexose-1-phosphate uridylyltransferase activity ; GO:0008108 ; EC:2.7.7.12	galactose metabolism ; GO:0006012	#N/A				#N/A				#N/A				#N/A				#N/A				#N/A				HL01018	-3.90601	0.349135	0	#N/A				#N/A				HL01018	6.89922	2.52072	0	#N/A
LD25913	fal	fal		falten|CG9670	GTPase activity ; GO:0003924 ; EC:3.6.-.-	gastrulation ; GO:0007369	#N/A				#N/A				#N/A				#N/A				#N/A				#N/A				#N/A				#N/A				#N/A				#N/A				#N/A
SD02223	fog	fog	folded gastrulation			gastrulation; mesoderm development; posterior midgut invagination; regulation of cell shape; regulation of development, heterochronic; salivary gland morphogenesis; terminal region determination; torso signaling pathway; ventral furrow formation	#N/A				#N/A				#N/A				#N/A				#N/A				#N/A				#N/A				#N/A				#N/A				#N/A				#N/A
LD15354	Hmgcr	BcDNA:LD15354	HMG Coenzyme A reductase	Hmg|BcDNA:LD15354|HMGCoARr|HMGCR_Dm|HMG-CoA reductase|DmHMG-CoAr|HMGCoAR|HMGCoAr|hmgcr|bs32f05.y1|HmG-CoAR|columbus|clb|l(3)01152|CG10367	hydroxymethylglutaryl-CoA reductase (NADPH) activity ; GO:0004420 ; EC:1.1.1.34	germ-cell migration ; GO:0008354 |cholesterol metabolism ; GO:0008203	#N/A				#N/A				#N/A				#N/A				#N/A				#N/A				#N/A				#N/A				#N/A				#N/A				#N/A
GH12078	bnb	bnb	bangles and beads	Gap43|CG7088		gliogenesis ; GO:0042063 |development ; GO:0007275	#N/A				#N/A				#N/A				GH12078	-4.1708	0.408635	0	GH12078	-2.68137	0.410215	0.0364984	#N/A				GH12078	-3.42314	0.476005	0	#N/A				#N/A				#N/A				#N/A
SD03793	CG5869	BG:DS02740.9		BcDNA:SD03793|BG:DS02740.9|CG5869	structural constituent of cytoskeleton ; GO:0005200 |actin binding ; GO:0003779	gliogenesis ; GO:0042063 |ectoderm development ; GO:0007398	#N/A				#N/A				#N/A				#N/A				#N/A				#N/A				#N/A				#N/A				#N/A				#N/A				#N/A
LD23954	Gdh		Glutamate dehydrogenase	gdh|GLUD pre-mRNA|GLUD|DHE3|GLU-D|Glud|GDH|CG5320	glutamate dehydrogenase [NAD(P)+] activity ; GO:0004353 ; EC:1.4.1.3	glutamate catabolism to 2-oxoglutarate ; GO:0019551	#N/A				#N/A				#N/A				#N/A				#N/A				#N/A				#N/A				#N/A				LD23954	4.43759	2.86512	0	LD23954	8.38736	3.51019	0	LD23954	3.25394	3.64463
GH10215	nemy			no extended memory|CG8772	glutaminase activity ; GO:0004359 ; EC:3.5.1.2	glutamine metabolism ; GO:0006541	#N/A				#N/A				#N/A				#N/A				#N/A				#N/A				#N/A				#N/A				#N/A				#N/A				#N/A
GH22838	nemy			no extended memory|CG8772	glutaminase activity ; GO:0004359 ; EC:3.5.1.2	glutamine metabolism ; GO:0006541	#N/A				#N/A				#N/A				#N/A				#N/A				#N/A				#N/A				#N/A				GH22838	3.14623	2.23335	0	#N/A				#N/A
GH11673	Aats-gln	Aats-gln		Glutaminyl-tRNA synthetase|BcDNA:GH11673|Aast-g1n|GlnRS|QRS|l(3)05461|CG10506	glutamine-tRNA ligase activity ; GO:0004819 ; EC:6.1.1.18 |ATP binding ; GO:0005524	glutaminyl-tRNA aminoacylation ; GO:0006425	#N/A				#N/A				#N/A				#N/A				#N/A				#N/A				#N/A				#N/A				#N/A				#N/A				#N/A
GH10595	l(2)k05713	l(2)k05713		mitochondrial GPD|CG18786|CG8256	glycerol-3-phosphate dehydrogenase activity ; GO:0004368 ; EC:1.1.99.5	glycerol metabolism ; GO:0006071	#N/A				#N/A				#N/A				GH10595	-11.3395	0.119459	0	GH10595	-9.94512	0.140798	0	GH10595	-2.9826	0.491573	0	GH10595	-2.43585	0.397264	0.0649459	#N/A				#N/A				#N/A				#N/A
GH04419	CG6415	CG6415		anon-32Aa	aminomethyltransferase activity ; GO:0004047 ; EC:2.1.2.10	glycine catabolism ; GO:0006546	#N/A				#N/A				GH04419	-10.6843	0.117167	0	#N/A				GH04419	-4.14807	0.411584	0	GH04419	-11.9095	0.0887354	0	GH04419	-8.82358	0.089232	0	GH04419	-10.1008	0.198497	0	GH04419	7.92187	8.44314	0	GH04419	10.7921	7.51807	0	#N/A
LP05579	ppl	ppl		pumpless|l(3)00217|l(3)78Cb|CG7758	hydrolase activity ; GO:0016787 ; EC:3.-.-.-	glycine catabolism ; GO:0006546	#N/A				#N/A				LP05579	-3.80427	0.362056	0	LP05579	-4.74671	0.41455	0	#N/A				LP05579	-4.10171	0.32738	0	LP05579	-5.15611	0.280433	0	#N/A				LP05579	5.01148	2.28784	0	LP05579	5.70063	2.39234	0	#N/A
LD46952	CG6904	CG6904		Glycogen synthase|CG6940	glycogen (starch) synthase activity ; GO:0004373 ; EC:2.4.1.11	glycogen biosynthesis ; GO:0005978	#N/A				#N/A				#N/A				#N/A				#N/A				#N/A				LD46952	-5.02594	0.376387	0	#N/A				#N/A				#N/A				#N/A
LD03583	CG33138	CG33138		CG4023	1,4-alpha-glucan branching enzyme activity ; GO:0003844 ; EC:2.4.1.18	glycogen metabolism ; GO:0005977	#N/A				#N/A				#N/A				LD03583	-4.40396	0.431572	0	#N/A				#N/A				LD03583	-4.12431	0.225464	0	#N/A				#N/A				#N/A				#N/A
LD35420	CG9485	CG9485		FBgn0034618	hydrolase activity, hydrolyzing N-glycosyl compounds ; GO:0016799 ; EC:3.2.2.- |amylo-alpha-1,6-glucosidase activity ; GO:0004135 ; EC:3.2.1.33 |4-alpha-glucanotransferase activity ; GO:0004134 ; EC:2.4.1.25	glycogen metabolism ; GO:0005977	#N/A				#N/A				#N/A				#N/A				#N/A				#N/A				#N/A				#N/A				#N/A				#N/A				#N/A
GH11862	CG8475	CG8475			phosphorylase kinase regulator activity ; GO:0008607 ; EC:2.7.1.- |kinase activator activity ; GO:0019209	glycogen metabolism ; GO:0005977	#N/A				#N/A				#N/A				#N/A				#N/A				#N/A				#N/A				#N/A				#N/A				#N/A				#N/A
GH19532	CG7766	CG7766			phosphorylase kinase regulator activity ; GO:0008607 ; EC:2.7.1.- |kinase activator activity ; GO:0019209	glycogen metabolism ; GO:0005977	#N/A				#N/A				#N/A				#N/A				#N/A				#N/A				#N/A				#N/A				#N/A				#N/A				#N/A
LD24485	GlyP	GlyP	Glycogen phosphorylase	BcDNA:LD24485|l(2)k07918|Glp1|DGPH|GP|glycogen phosphorylase b|CG7254	glycogen phosphorylase activity ; GO:0008184 |phosphorylase activity ; GO:0004645 ; EC:2.4.1.1	glycogen metabolism ; GO:0005977 |carbohydrate metabolism ; GO:0005975	#N/A				#N/A				#N/A				#N/A				#N/A				#N/A				#N/A				#N/A				#N/A				#N/A				#N/A
GH22314	PhKg		Phosphorylase kinase &ggr;	anon-sts6|ESTS:194B3T|EP779|DPhK-gamma|phosphorylase kinase gamma|DPhK-&ggr;|CG1830	phosphorylase kinase activity ; GO:0004689 ; EC:2.7.1.- |protein serine/threonine kinase activity ; GO:0004674 |receptor signaling protein serine/threonine kinase activity ; GO:0004702 ; EC:2.7.1.-	glycogen metabolism ; GO:0005977 |embryonic morphogenesis ; GO:0009795	#N/A				#N/A				#N/A				#N/A				#N/A				#N/A				#N/A				#N/A				#N/A				#N/A				GH22314	-2.2815	0.482297
GH28523	PhKg	PhKgamma	Phosphorylase kinase &ggr;	anon-sts6|ESTS:194B3T|EP779|DPhK-gamma|phosphorylase kinase gamma|DPhK-&ggr;|CG1830	phosphorylase kinase activity ; GO:0004689 ; EC:2.7.1.- |protein serine/threonine kinase activity ; GO:0004674 |receptor signaling protein serine/threonine kinase activity ; GO:0004702 ; EC:2.7.1.-	glycogen metabolism ; GO:0005977 |embryonic morphogenesis ; GO:0009795	#N/A				#N/A				#N/A				#N/A				#N/A				#N/A				#N/A				#N/A				#N/A				#N/A				#N/A
GH12192	Pfk		Phosphofructokinase	Complementation group B|BcDNA:GH12192|BcDNA.GH12192|pfk|B|6.6|l(2)06339|CG4001	6-phosphofructokinase activity ; GO:0003872 ; EC:2.7.1.11	glycolysis ; GO:0006096	#N/A				#N/A				#N/A				#N/A				#N/A				#N/A				GH12192	-4.70855	0.400482	0	#N/A				#N/A				#N/A				#N/A
GH09258	CG7069	CG7069			carbohydrate kinase activity ; GO:0019200 |pyruvate kinase activity ; GO:0004743 ; EC:2.7.1.40	glycolysis ; GO:0006096	#N/A				#N/A				#N/A				#N/A				#N/A				#N/A				GH09258	4.23795	2.23978	0	#N/A				#N/A				#N/A				#N/A
SD06874	PyK		Pyruvate kinase	Pyk|CG7070	carbohydrate kinase activity ; GO:0019200 |pyruvate kinase activity ; GO:0004743 ; EC:2.7.1.40	glycolysis ; GO:0006096	#N/A				#N/A				#N/A				#N/A				#N/A				#N/A				SD06874	-3.38244	0.35462	0	#N/A				#N/A				#N/A				#N/A
LD37852	Ald	Ald	Aldolase	BcDNA:LP07735|fructose 1,6 biphosphate-aldolase A|FBA|aldolase|ald|ALD|CG6058	fructose-bisphosphate aldolase activity ; GO:0004332 ; EC:4.1.2.13	glycolysis ; GO:0006096	#N/A				#N/A				#N/A				#N/A				#N/A				#N/A				LD37852	-3.5167	0.339847	0	#N/A				#N/A				LD37852	4.122	2.0175	0	#N/A
LP03138	Ald	Ald	Aldolase	BcDNA:LP07735|fructose 1,6 biphosphate-aldolase A|FBA|aldolase|ald|ALD|CG6058	fructose-bisphosphate aldolase activity ; GO:0004332 ; EC:4.1.2.13	glycolysis ; GO:0006096	#N/A				#N/A				#N/A				#N/A				#N/A				#N/A				LP03138	-6.67392	0.336106	0	#N/A				#N/A				#N/A				#N/A
GH13901	CG9010	CG9010			glyceraldehyde-3-phosphate dehydrogenase (phosphorylating) activity ; GO:0004365 ; EC:1.2.1.12	glycolysis ; GO:0006096	#N/A				#N/A				#N/A				#N/A				#N/A				#N/A				GH13901	4.38934	2.99174	0	#N/A				#N/A				#N/A				#N/A
LD24323	Gapdh1		Glyceraldehyde 3 phosphate dehydrogenase 1	Gapdh43E|Glyceraldehyde-3-phosphate dehydrogenase1|GAPDH-1|gapdh-1|G3-P dehydrogenase|GADPH|GAPDH|GA3PDH|Gapdh-1|CG12055	glyceraldehyde-3-phosphate dehydrogenase (phosphorylating) activity ; GO:0004365 ; EC:1.2.1.12	glycolysis ; GO:0006096	#N/A				#N/A				#N/A				#N/A				#N/A				#N/A				LD24323	-5.66698	0.248986	0	#N/A				#N/A				#N/A				#N/A
GH15883	Hex-t2	Hex-t2		hexokinase|HK|Hexokinase|Hex|CG32849|CG5443	hexokinase activity ; GO:0004396 ; EC:2.7.1.1	glycolysis ; GO:0006096	#N/A				#N/A				#N/A				#N/A				#N/A				#N/A				GH15883	12.3041	8.26229	0	#N/A				#N/A				#N/A				#N/A
LD09907	Hex-A	Hex-A	Hexokinase A	Hex-A:B|Hex-A,B|DM1|Hexokinase|hexokinase|Hex|HK|HEX|CG3001	hexokinase activity ; GO:0004396 ; EC:2.7.1.1	glycolysis ; GO:0006096	#N/A				#N/A				#N/A				#N/A				#N/A				#N/A				#N/A				#N/A				#N/A				#N/A				#N/A
LD42380	Parg	Parg	Poly(ADP-ribose) glycohydrolase	EG:114E2.1|Poly(ADPribose) glyco-hydrolase|PARG|CG2864	hydrolase activity, hydrolyzing N-glycosyl compounds ; GO:0016799 ; EC:3.2.2.- |poly(ADP-ribose) glycohydrolase activity ; GO:0004649 ; EC:3.2.1.143	glycolysis ; GO:0006096	#N/A				#N/A				#N/A				#N/A				#N/A				#N/A				#N/A				#N/A				#N/A				#N/A				#N/A
GH13304	Pglym78	Pglym78	Phosphoglyceromutase	PGAM|Pglym|CG1721	phosphoglycerate mutase activity ; GO:0004619 ; EC:5.4.2.1	glycolysis ; GO:0006096	#N/A				#N/A				#N/A				#N/A				#N/A				GH13304	-4.17656	0.493048	0	GH13304	-8.14208	0.181187	0	#N/A				#N/A				GH13304	4.06855	2.26386	0	#N/A
GH28416	Pglym87	Pglym87		Pglym|pglym87|CG17645	phosphoglycerate mutase activity ; GO:0004619 ; EC:5.4.2.1	glycolysis ; GO:0006096	#N/A				#N/A				#N/A				#N/A				#N/A				#N/A				#N/A				#N/A				#N/A				#N/A				#N/A
GH17337	Pfrx	Pfrx	6-phosphofructo-2-kinase	phosphofructokinase|fructose 2,6 bisphosphatase|CG3400	fructose-2,6-bisphosphate 2-phosphatase activity ; GO:0004331 ; EC:3.1.3.46 |6-phosphofructo-2-kinase activity ; GO:0003873 ; EC:2.7.1.105	glycolysis ; GO:0006096 |fructose metabolism ; GO:0006000	#N/A				GH17337	3.96643	2.12904	0	#N/A				#N/A				#N/A				#N/A				#N/A				#N/A				GH17337	-4.58706	0.434576	0	#N/A				#N/A
GH13575	Pgi	Pgi	Phosphoglucose isomerase	Pgi|GPI|pgi|Gpi|glucose phosphate isomerase|PGI|CG8251	glucose-6-phosphate isomerase activity ; GO:0004347 ; EC:5.3.1.9 |phosphogluconate dehydrogenase (decarboxylating) activity ; GO:0004616 ; EC:1.1.1.44	glycolysis ; GO:0006096 |gluconeogenesis ; GO:0006094	#N/A				#N/A				#N/A				#N/A				#N/A				#N/A				GH13575	-3.29495	0.397168	0	#N/A				#N/A				#N/A				#N/A
SD06439	Mkp3			Mitogen-activated protein kinase phosphatase 3|Dmkp3|MKP-3-like|DMKP-3|MKP-like|CG14081|CG14080	kinase inhibitor activity ; GO:0019210 |phosphoric monoester hydrolase activity ; GO:0016791 ; EC:3.1.3.- |MAP kinase phosphatase activity ; GO:0017017 ; EC:3.1.3.- |protein tyrosine/serine/threonine phosphatase activity ; GO:0008138 ; EC:3.1.3.-	glycolysis ; GO:0006096 |MAPKKK cascade ; GO:0000165	#N/A				#N/A				#N/A				SD06439	6.43955	2.34564	0	SD06439	2.61712	2.15004	0.0699085	SD06439	4.25311	2.48887	0	SD06439	3.97047	4.37472	0	#N/A				#N/A				SD06439	-7.53079	0.437529	0	#N/A
LD29295	CG14211	CG14211		MKP-like	kinase inhibitor activity ; GO:0019210 |protein tyrosine/serine/threonine phosphatase activity ; GO:0008138 ; EC:3.1.3.-	glycolysis ; GO:0006096 |MAPKKK cascade ; GO:0000165	#N/A				#N/A				#N/A				#N/A				#N/A				#N/A				#N/A				#N/A				#N/A				#N/A				#N/A
GH09263	Aats-gly	CG6778		Glycyl-tRNA synthetase|GlyRS|GRS|CG6778	glycine-tRNA ligase activity ; GO:0004820 ; EC:6.1.1.14	glycyl-tRNA aminoacylation ; GO:0006426	#N/A				GH09263	-7.44767	0.470475	0	GH09263	-3.99782	0.401052	0	GH09263	-13.0151	0.452033	0	#N/A				GH09263	-3.69921	0.468744	0	GH09263	-4.22291	0.492037	0	#N/A				GH09263	4.17965	2.45989	0	GH09263	6.54856	2.00487	0	#N/A
GH07049	CG6409	CG6409				GPI anchor biosynthesis ; GO:0006506	#N/A				#N/A				#N/A				#N/A				#N/A				#N/A				#N/A				GH07049	-6.95591	0.264731	0	#N/A				#N/A				#N/A
GH08370	CG18314	CG18314			amine receptor activity ; GO:0008227	G-protein coupled receptor protein signaling pathway ; GO:0007186	#N/A				#N/A				#N/A				#N/A				#N/A				#N/A				#N/A				#N/A				#N/A				#N/A				#N/A
GH15292	CG18314				amine receptor activity ; GO:0008227	G-protein coupled receptor protein signaling pathway ; GO:0007186	#N/A				#N/A				#N/A				#N/A				#N/A				#N/A				GH15292	8.00508	2.64462	0	#N/A				#N/A				#N/A				#N/A
LD28247	CG2061	BcDNA:LD28247		BcDNA:LD28247|CG2061	G-protein coupled receptor activity ; GO:0004930	G-protein coupled receptor protein signaling pathway ; GO:0007186	#N/A				#N/A				#N/A				#N/A				#N/A				LD28247	5.16028	2.03617	0	LD28247	5.42343	2.87308	0	#N/A				#N/A				#N/A				#N/A
SD04590	Cirl	Cirl		BcDNA:GH07331|dcirl|CIRL|CG8639	G-protein coupled receptor activity ; GO:0004930 |latrotoxin receptor activity ; GO:0016524	G-protein coupled receptor protein signaling pathway ; GO:0007186	#N/A				#N/A				#N/A				#N/A				#N/A				#N/A				#N/A				#N/A				#N/A				#N/A				#N/A
GH12381	CG12290	CG12290			G-protein coupled receptor activity, unknown ligand ; GO:0016526	G-protein coupled receptor protein signaling pathway ; GO:0007186	#N/A				#N/A				#N/A				#N/A				#N/A				#N/A				#N/A				GH12381	3.47692	2.05259	0	#N/A				#N/A				#N/A
GM01620	G-oa47A		G protein o&agr; 47A	G-&agr;-47A|DG&agr;0|G-oalpha47A|brokenhearted|Bkh|G&agr;o|Drogpad|G&agr;<down>047A</down>|G&agr;47A|bkh|Goa|DROGPAD|Go-alpha|G<down>o</down>&agr;|dgo&agr;|G<down>o&agr;</down>|DG<down>o</down>|Go&agr;|dgo|DG&agr;<down>o</down>|CG2204	heterotrimeric G-protein GTPase activity ; GO:0003927 ; EC:3.6.5.1	G-protein coupled receptor protein signaling pathway ; GO:0007186	#N/A				#N/A				#N/A				#N/A				#N/A				#N/A				#N/A				#N/A				#N/A				#N/A				#N/A
LD03453	Gg1	Ggamma1	G protein &ggr; 1	Ggamma1|Ggamma-1|l(2)k08017|dg1&agr;|D-G<down>&ggr;</down>1|CG8261	heterotrimeric G-protein GTPase activity ; GO:0003927 ; EC:3.6.5.1	G-protein coupled receptor protein signaling pathway ; GO:0007186	#N/A				#N/A				#N/A				#N/A				#N/A				#N/A				#N/A				#N/A				#N/A				#N/A				#N/A
LD25526	Gb13F	Gbeta13F	G protein &bgr;-subunit 13F	G protein &bgr; subunit|G<down>&bgr;</down> brain|anon-EST:Liang-1.22|G-&bgr;b|G b13F|G<down>&bgr;</down>|Gbeta13F|Gb13F|G-beta|clone 1.22|G-protein &bgr; 13F|Gbb|G&bgr;|dg&bgr;|CG10545	heterotrimeric G-protein GTPase activity ; GO:0003927 ; EC:3.6.5.1	G-protein coupled receptor protein signaling pathway ; GO:0007186	#N/A				#N/A				#N/A				#N/A				#N/A				#N/A				#N/A				#N/A				#N/A				#N/A				#N/A
LD43670	CG17766	EG:86E4.3		EG:86E4.3|CG17766	heterotrimeric G-protein GTPase activity ; GO:0003927 ; EC:3.6.5.1	G-protein coupled receptor protein signaling pathway ; GO:0007186	#N/A				#N/A				#N/A				#N/A				#N/A				#N/A				#N/A				#N/A				#N/A				#N/A				#N/A
GM02327	CG4313	EG:22E5.10		EG:22E5.10|CG4313	mu-opioid receptor activity ; GO:0004988 |G-protein coupled receptor activity, unknown ligand ; GO:0016526	G-protein coupled receptor protein signaling pathway ; GO:0007186	#N/A				#N/A				#N/A				#N/A				#N/A				#N/A				#N/A				#N/A				#N/A				#N/A				#N/A
LD02340	sl	sl	small wing	PLC&ggr;Dmel|phospholipase C&ggr;|PLC-gamma D|Plc&ggr;: Phospholipase C gamma|p145|PLC&ggr;|PLC-&ggr;D|PLC-&ggr;|plc-&ggr;d|CG4200	phosphoinositide phospholipase C activity ; GO:0004435 ; EC:3.1.4.11	G-protein coupled receptor protein signaling pathway ; GO:0007186	#N/A				#N/A				#N/A				#N/A				#N/A				#N/A				#N/A				#N/A				#N/A				#N/A				#N/A
LD11447	Plc21C	Plc21C	Phospholipase C at 21C	PLC<down>&Bgr;</down>|PLC|plc21|plc-21|CG4574	phosphoinositide phospholipase C activity ; GO:0004435 ; EC:3.1.4.11	G-protein coupled receptor protein signaling pathway ; GO:0007186	#N/A				#N/A				#N/A				#N/A				#N/A				#N/A				#N/A				#N/A				#N/A				#N/A				#N/A
GH20776	Rho1	Rho1		l(2)52Fa|Dm Rho1|AAF01186|dnRho|dRhoA|dRho1|n(2)k07236|DRho1|Drho1|rho1|E3.10/J3.8|DRhoA|RhoA|Rho: Rhombotin|DrhoA|l(2)k02107b|CG8416	Rho small monomeric GTPase activity ; GO:0003931 |GTPase activity ; GO:0003924 ; EC:3.6.-.- |small monomeric GTPase activity ; GO:0003925 ; EC:3.6.5.2	G-protein coupled receptor protein signaling pathway ; GO:0007186	#N/A				#N/A				#N/A				#N/A				#N/A				#N/A				#N/A				#N/A				#N/A				#N/A				#N/A
HL08128	Cdc42	Cdc42	Cdc42	Cdc42-like|Dm Cdc42|Cdc42Dm|D-CDC42|D-Cdc42|DCdc42|Dmcdc42|DCDC42|Dcdc42|CDC42|CG12530	Rho small monomeric GTPase activity ; GO:0003931 |GTPase activity ; GO:0003924 ; EC:3.6.-.- |small monomeric GTPase activity ; GO:0003925 ; EC:3.6.5.2	G-protein coupled receptor protein signaling pathway ; GO:0007186	#N/A				#N/A				#N/A				#N/A				#N/A				#N/A				#N/A				#N/A				#N/A				#N/A				#N/A
LD03419	Rho1	Rho1		l(2)52Fa|Dm Rho1|AAF01186|dnRho|dRhoA|dRho1|n(2)k07236|DRho1|Drho1|rho1|E3.10/J3.8|DRhoA|RhoA|Rho: Rhombotin|DrhoA|l(2)k02107b|CG8416	Rho small monomeric GTPase activity ; GO:0003931 |GTPase activity ; GO:0003924 ; EC:3.6.-.- |small monomeric GTPase activity ; GO:0003925 ; EC:3.6.5.2	G-protein coupled receptor protein signaling pathway ; GO:0007186	#N/A				#N/A				#N/A				#N/A				#N/A				#N/A				#N/A				#N/A				#N/A				#N/A				#N/A
GH13988	CG8422	CG8422			secretin-like receptor activity ; GO:0001633 |diuretic hormone receptor activity ; GO:0008036 |neuropeptide hormone activity ; GO:0005184 |neuropeptide receptor activity ; GO:0008188	G-protein coupled receptor protein signaling pathway ; GO:0007186	#N/A				#N/A				#N/A				#N/A				#N/A				#N/A				#N/A				#N/A				#N/A				#N/A				#N/A
GH04846	CG11968	CG11968			small monomeric GTPase activity ; GO:0003925 ; EC:3.6.5.2	G-protein coupled receptor protein signaling pathway ; GO:0007186	#N/A				#N/A				#N/A				#N/A				#N/A				#N/A				#N/A				#N/A				#N/A				#N/A				#N/A
GH07331	Cirl	Cirl	Cirl		latrotoxin receptor activity; G-protein coupled receptor activity; sugar binding;	G-protein coupled receptor protein signaling pathway; neuropeptide signaling pathway; neurotransmitter secretion; vesicle-mediated transport	#N/A				#N/A				#N/A				#N/A				#N/A				#N/A				#N/A				#N/A				#N/A				#N/A				#N/A
LD11783_dupe	cenG1A	cenG1A	centaurin gamma 1A		GTP binding; ARF GTPase activator activity;	G-protein coupled receptor protein signaling pathway; regulation of GTPase activity; small GTPase mediated signal transduction	#N/A				#N/A				LD11783	3.34997	2.37183	0	LD11783	5.55938	2.55408	0	#N/A				#N/A				LD11783	2.947	3.07851	0.00990615	#N/A				#N/A				#N/A				#N/A
GH28534	Tina-1	CG2803		Troponin C-akin-1|CG2803	molecular_function unknown ; GO:0005554 |structural constituent of muscle ; GO:0008307	heart development ; GO:0007507 |biological_process unknown ; GO:0000004	#N/A				#N/A				#N/A				#N/A				#N/A				#N/A				GH28534	-3.43029	0.463343	0	#N/A				#N/A				#N/A				#N/A
LD04994	Act57B	Act57B	Actin 57B	anon-EST:CL2c12|C: Group C|act 57A|M: M repeat|act57A|Actin|actin|Act57A|CG30294|CG10067	structural constituent of cytoskeleton ; GO:0005200	heart development ; GO:0007507 |cytoskeleton organization and biogenesis ; GO:0007010	#N/A				#N/A				#N/A				#N/A				#N/A				#N/A				LD04994	-3.6768	0.401236	0	#N/A				#N/A				#N/A				#N/A
LD41392	Ppox	protoporphyrinogen-oxidase	Protoporphyrinogen oxidase	ESTS:9F2T|BcDNA:LD41392|protoporphyrinogen-oxidase|Protoporphyrinogen-oxidase|CG5796	protoporphyrinogen oxidase activity ; GO:0004729 ; EC:1.3.3.4	heme biosynthesis ; GO:0006783	#N/A				#N/A				#N/A				#N/A				#N/A				#N/A				#N/A				#N/A				#N/A				#N/A				#N/A
SD01515	Alas	Alas	Aminolevulinate synthase	alas|CG3017	transferase activity ; GO:0016740 ; EC:2.-.-.- |5-aminolevulinate synthase activity ; GO:0003870 ; EC:2.3.1.37	heme biosynthesis ; GO:0006783 |amino acid metabolism ; GO:0006520	#N/A				#N/A				#N/A				#N/A				#N/A				#N/A				#N/A				#N/A				#N/A				#N/A				SD01515	4.97	2.6122
GM14838	Coprox	Coprox		Coproporphyrinogen oxidase|BcDNA:GM14838|l(2)k11018|l(2)k10617|CG3433	coproporphyrinogen oxidase activity ; GO:0004109 ; EC:1.3.3.3	heme biosynthesis ; GO:0006783 |coenzyme metabolism ; GO:0006732	#N/A				GM14838	-11.2416	0.412042	0	#N/A				GM14838	-4.26754	0.491549	0	#N/A				#N/A				#N/A				#N/A				#N/A				#N/A				#N/A
LD33876	CG5037	CG5037			acyltransferase activity ; GO:0008415 ; EC:2.3.1.- |protoheme IX farnesyltransferase activity ; GO:0008495 ; EC:2.5.1.-	heme o biosynthesis ; GO:0048034 |coenzyme metabolism ; GO:0006732	#N/A				#N/A				#N/A				LD33876	-7.60071	0.388754	0	#N/A				LD33876	-3.78064	0.498276	0	LD33876	-4.14683	0.360232	0	#N/A				#N/A				#N/A				#N/A
SD08058	CG4225	CG4225		EP(3)3387	heme transporter activity ; GO:0015232 |ATP-binding cassette (ABC) transporter activity ; GO:0004009 ; EC:3.6.3.-	heme transport ; GO:0015886 |extracellular transport ; GO:0006858	#N/A				#N/A				#N/A				#N/A				#N/A				#N/A				#N/A				#N/A				#N/A				#N/A				#N/A
LD41207	Dsor1	Dsor1	Downstream of raf1	DSORT|sor/MEK1|EK1-1|D-SOR|D-MEK/Dsor|Su(Raf)34B|Dmek|D-MEK|DRODSOR1|dsor1|D-Mek|DSor|D-sor-1|DMEK-1|MAPKK|MEK|D-mek|Dsor|CG15793	MAP kinase kinase activity ; GO:0004708 ; EC:2.7.1.- |receptor signaling protein serine/threonine kinase activity ; GO:0004702 ; EC:2.7.1.- |MAP kinase activity ; GO:0004707 ; EC:2.7.1.-	hemocyte differentiation ; GO:0042386	#N/A				#N/A				#N/A				#N/A				#N/A				#N/A				#N/A				#N/A				#N/A				#N/A				#N/A
LD09531	mxc	mxc	multi sex combs	l(1)mbn: lethal(1)malignant blood neoplasm|CG12058	RNA binding ; GO:0003723	hemocyte differentiation ; GO:0042386	#N/A				#N/A				#N/A				#N/A				#N/A				#N/A				#N/A				#N/A				#N/A				#N/A				#N/A
LD12035	ytr	ytr		yantar|l(2)60A-F|b(2)gcn|bgcn|l(2)k13108|CG18426	RNA binding ; GO:0003723	hemocyte differentiation ; GO:0042386	#N/A				#N/A				#N/A				#N/A				#N/A				#N/A				#N/A				#N/A				#N/A				#N/A				#N/A
GH02288	Ext2			sister of tout-velu|BcDNA:GH02288|Sotv|DEXT2|sotv|DExt2|CG8433	glucuronosyltransferase activity ; GO:0015020 ; EC:2.4.1.17 |acetylglucosaminyltransferase activity ; GO:0008375 ; EC:2.4.1.-	heparan sulfate proteoglycan biosynthesis ; GO:0015012	#N/A				#N/A				#N/A				#N/A				#N/A				#N/A				#N/A				#N/A				#N/A				#N/A				#N/A
LD21192	botv	botv		brother of tout-velu|BcDNA:LD21192|Botv|DEXT3|CG15110	heparan sulfate N-acetylglucosaminyltransferase activity ; GO:0042328 |acetylglucosaminyltransferase activity ; GO:0008375 ; EC:2.4.1.-	heparan sulfate proteoglycan biosynthesis ; GO:0015012	#N/A				#N/A				#N/A				#N/A				#N/A				#N/A				#N/A				#N/A				#N/A				#N/A				#N/A
LD07439	Sir2	Sir2		BEST:LD38188|l(2)05326|dmSRT406|dsir2|dSir2|D.mel1|dSIR2|CG5216	chromatin binding ; GO:0003682 |histone deacetylase activity ; GO:0004407 ; EC:3.5.1.- |NAD-dependent histone deacetylase activity ; GO:0017136	histone deacetylation ; GO:0016575 |chromatin assembly/disassembly ; GO:0006333	#N/A				#N/A				#N/A				#N/A				#N/A				#N/A				#N/A				#N/A				#N/A				#N/A				#N/A
SD04959	Su(z)12	Su(z)12		SU(Z)12|l(3)76BDo|CG8013	contributes_to histone lysine N-methyltransferase activity (H3-K9 specific) ; GO:0046974 |contributes_to histone lysine N-methyltransferase activity (H3-K27 specific) ; GO:0046976 |DNA binding ; GO:0003677	histone methylation ; GO:0016571	#N/A				#N/A				#N/A				#N/A				#N/A				#N/A				#N/A				#N/A				#N/A				#N/A				#N/A
LD12042	pr-set7	Set8		PR/SET07|Set7|dSET8|dSet8|l(3)neo41|CG3307	histone lysine N-methyltransferase activity (H4-K20 specific) ; GO:0042799	histone methylation ; GO:0016571	#N/A				#N/A				#N/A				#N/A				#N/A				#N/A				#N/A				#N/A				#N/A				#N/A				#N/A
LD36772	CG4612	CG4612		cg4612	poly(A) binding ; GO:0008143 |RNA binding ; GO:0003723	histone mRNA 3'-end processing ; GO:0006398	#N/A				#N/A				#N/A				#N/A				#N/A				#N/A				#N/A				#N/A				#N/A				#N/A				#N/A
LD23846	CG5315	CG5315			hormone binding ; GO:0042562	hormone mediated signaling ; GO:0009755 |fatty acid oxidation ; GO:0019395	#N/A				#N/A				#N/A				#N/A				#N/A				#N/A				#N/A				#N/A				#N/A				#N/A				#N/A
GH26723	CG10188	CG10188			Rho guanyl-nucleotide exchange factor activity ; GO:0005089	hormone secretion ; GO:0046879 |cell surface receptor linked signal transduction ; GO:0007166	#N/A				#N/A				#N/A				#N/A				#N/A				#N/A				#N/A				#N/A				#N/A				#N/A				#N/A
LD35137	B4	B4		n(2)05337|BG:DS07660.4|CG9260|CG9239		imaginal disc development ; GO:0007444 |circadian rhythm ; GO:0007623	#N/A				#N/A				#N/A				#N/A				#N/A				#N/A				#N/A				#N/A				#N/A				#N/A				#N/A
LD48089	B4	B4		n(2)05337|BG:DS07660.4|CG9260|CG9239		imaginal disc development ; GO:0007444 |circadian rhythm ; GO:0007623	#N/A				#N/A				#N/A				#N/A				#N/A				#N/A				#N/A				#N/A				#N/A				#N/A				#N/A
LD11958	ImpE3	ImpE3	Ecdysone-inducible gene E3	Imp-E3|IMP-E3|CG2723		imaginal disc eversion ; GO:0007561	#N/A				#N/A				#N/A				#N/A				#N/A				#N/A				#N/A				LD11958	6.02291	2.34667	0	#N/A				#N/A				#N/A
LD19609	ImpE2	ImpE2	Ecdysone-inducible gene E2	Imp-E2|IMP-E2|CG1934		imaginal disc eversion ; GO:0007561	LD19609	-2.84825	0.350291	0	LD19609	-7.17084	0.0544953	0	#N/A				#N/A				#N/A				#N/A				LD19609	1.01946	18.9163	0.989197	LD19609	-7.27166	0.079892	0	#N/A				#N/A				LD19609	-3.22879	0.325942
GH18280	PGRP-LA		Peptidoglycan recognition protein LA	CG4361|CG18614|CG32042|CG4384	peptidoglycan recognition activity ; GO:0016019	immune response ; GO:0006955	GH18280	-3.90039	0.378749	0	GH18280	-6.43208	0.252079	0	#N/A				#N/A				#N/A				#N/A				#N/A				GH18280	-3.88498	0.455263	0	#N/A				#N/A				#N/A
GH21008	PGRP-LB	PGRP-LB	Peptidoglycan recognition protein LB	CG14704	peptidoglycan recognition activity ; GO:0016019	immune response ; GO:0006955	#N/A				#N/A				#N/A				#N/A				#N/A				#N/A				#N/A				#N/A				#N/A				#N/A				#N/A
HL08053	Thor	Thor	Thor	eIF-4E-binding protein|insulin-stimulated eIF-4E binding protein|l(2)k13517|BcDNA:HL08053|d4EBP|d4E-BP1|thor|4EBP|BcDNA.HL08053|pp20|Phas1|d4E-BP|Dm 4E-BP|4E-BP|l(2)k07736|CG8846	eukaryotic initiation factor 4E binding ; GO:0008190	immune response ; GO:0006955 |antibacterial humoral response (sensu Invertebrata) ; GO:0006961	HL08053	2.36237	7.08008	0	HL08053	5.00721	3.85404	0	HL08053	3.82369	6.45722	0	HL08053	2.12248	3.976	0.0298773	HL08053	1.4917	2.00682	1.22031	HL08053	1.75172	4.93459	0.18932	HL08053	3.76467	7.4011	0	#N/A				HL08053	-7.33041	0.0698442	0	HL08053	-4.43324	0.239295	0	#N/A
GH01554	PGRP-LE	PGRP-LE	Peptidoglycan recognition protein LE	CG8995	receptor activity ; GO:0004872 |peptidoglycan recognition activity ; GO:0016019	immune response ; GO:0006955 |defense response ; GO:0006952	#N/A				#N/A				#N/A				#N/A				#N/A				#N/A				#N/A				#N/A				#N/A				#N/A				#N/A
LD40134	Pli	Pli	Pellino	PAP: Pelle associated protein|pellino|CG5212	kinase regulator activity ; GO:0019207	immune response ; GO:0006955 |Toll signaling pathway ; GO:0008063	#N/A				#N/A				#N/A				LD40134	2.27596	2.01899	0	LD40134	2.91027	2.08741	0	#N/A				LD40134	4.27677	3.85994	0	#N/A				#N/A				#N/A				#N/A
GH17451	yellow-f2	yellow-f2		CG8063	structural molecule activity ; GO:0005198 |receptor binding ; GO:0005102 |dopachrome isomerase activity ; GO:0004167 ; EC:5.3.3.12 |intramolecular isomerase activity ; GO:0016860 ; EC:5.3.-.-	indole derivative biosynthesis ; GO:0042435 |ectoderm development ; GO:0007398	#N/A				#N/A				#N/A				#N/A				#N/A				#N/A				GH17451	-6.3299	0.245722	0	#N/A				#N/A				#N/A				#N/A
LD25543	CG12876	CG12876			receptor signaling protein activity ; GO:0005057 |signal transducer activity ; GO:0004871	induction of apoptosis ; GO:0006917	LD25543	5.66887	2.0448	0	#N/A				#N/A				LD25543	4.50245	2.59294	0	LD25543	3.10862	2.14374	0	#N/A				LD25543	3.26089	2.17742	0	#N/A				#N/A				#N/A				#N/A
LD14270	Cas	Cas		CAS/CSE1 segregation protein|CAS|BcDNA:LD14270|dcas|Dcas|cas|l(2)k03902|CG13281	importin-alpha export receptor activity ; GO:0008262	induction of apoptosis ; GO:0006917 |apoptosis ; GO:0006915	#N/A				#N/A				#N/A				#N/A				#N/A				#N/A				#N/A				#N/A				#N/A				#N/A				#N/A
LD23757	CG10473			CG10437		induction of apoptosis ; GO:0006917 |apoptosis ; GO:0006915	#N/A				#N/A				#N/A				#N/A				#N/A				#N/A				#N/A				#N/A				#N/A				#N/A				#N/A
LD46360	CG10473	CG10473		CG10437		induction of apoptosis ; GO:0006917 |apoptosis ; GO:0006915	#N/A				#N/A				#N/A				#N/A				#N/A				#N/A				#N/A				#N/A				#N/A				#N/A				#N/A
LD45081	CG17149	CG17149			oxidoreductase activity ; GO:0016491 ; EC:1.-.-.-	induction of apoptosis ; GO:0006917 |apoptosis ; GO:0006915 |amino acid metabolism ; GO:0006520	#N/A				#N/A				#N/A				#N/A				#N/A				#N/A				#N/A				#N/A				#N/A				#N/A				#N/A
LD15845	fray		frayed	STE20-like/SPAK|Ste20-like protein kinase|laggard|l(3)07551|lag|4624|CG7693	protein serine/threonine kinase activity ; GO:0004674 |receptor signaling protein serine/threonine kinase activity ; GO:0004702 ; EC:2.7.1.-	induction of apoptosis ; GO:0006917 |cell proliferation ; GO:0008283 |MAPKKK cascade ; GO:0000165	#N/A				#N/A				#N/A				#N/A				#N/A				#N/A				#N/A				#N/A				#N/A				#N/A				#N/A
GH01161	Traf2	Traf2	TNF-receptor-associated factor 2	dtraf2|dTRAF2|dTraf2|dTRAF6|DTRAF2|CG10961	receptor binding ; GO:0005102	induction of apoptosis ; GO:0006917 |cytokine and chemokine mediated signaling pathway ; GO:0019221 |NIK-I-kappaB/NF-kappaB cascade ; GO:0007249 |JNK cascade ; GO:0007254	#N/A				#N/A				#N/A				#N/A				#N/A				#N/A				#N/A				#N/A				#N/A				#N/A				#N/A
LD20987	Traf1	Traf1	TNF-receptor-associated factor 1	dtraf1|dTRAF1|dTRAF|dTraf1|DTRAF1|CG3048	receptor binding ; GO:0005102	induction of apoptosis ; GO:0006917 |cytokine and chemokine mediated signaling pathway ; GO:0019221 |NIK-I-kappaB/NF-kappaB cascade ; GO:0007249 |JNK cascade ; GO:0007254	#N/A				#N/A				#N/A				#N/A				#N/A				#N/A				#N/A				#N/A				#N/A				#N/A				#N/A
LD34846	mnb	mnb	minibrain	Minibrain|min|Dyrk1|ME-IV|Mnb|CG7826	protein kinase activity ; GO:0004672 ; EC:2.7.1.37 |receptor signaling protein serine/threonine kinase activity ; GO:0004702 ; EC:2.7.1.- |protein serine/threonine kinase activity ; GO:0004674 |protein threonine/tyrosine kinase activity ; GO:0004712 ; EC:	induction of apoptosis ; GO:0006917 |ectoderm development ; GO:0007398 |circadian rhythm ; GO:0007623 |cell proliferation ; GO:0008283	#N/A				#N/A				#N/A				#N/A				#N/A				LD34846	6.61687	2.13106	0	LD34846	4.05255	4.56883	0	#N/A				#N/A				LD34846	-6.51694	0.442361	0	#N/A
GH09291	Plkk1			Polo kinase kinase 1|slik|DPlkk1|SLK|CG4527	polo kinase kinase activity ; GO:0042801 |receptor signaling protein serine/threonine kinase activity ; GO:0004702 ; EC:2.7.1.-	induction of apoptosis ; GO:0006917 |MAPKKK cascade ; GO:0000165	GH09291	1.38302	2.04926	0.426759	#N/A				#N/A				#N/A				#N/A				#N/A				GH09291	2.19995	4.05191	0.0907299	#N/A				#N/A				#N/A				#N/A
LD44530	Plkk1			Polo kinase kinase 1|slik|DPlkk1|SLK|CG4527	polo kinase kinase activity ; GO:0042801 |receptor signaling protein serine/threonine kinase activity ; GO:0004702 ; EC:2.7.1.-	induction of apoptosis ; GO:0006917 |MAPKKK cascade ; GO:0000165	#N/A				#N/A				#N/A				#N/A				#N/A				#N/A				#N/A				#N/A				#N/A				#N/A				#N/A
SD10926	Plkk1	CG4527		Polo kinase kinase 1|slik|DPlkk1|SLK|CG4527	polo kinase kinase activity ; GO:0042801 |receptor signaling protein serine/threonine kinase activity ; GO:0004702 ; EC:2.7.1.-	induction of apoptosis ; GO:0006917 |MAPKKK cascade ; GO:0000165	#N/A				#N/A				#N/A				#N/A				#N/A				#N/A				SD10926	4.07283	3.29064	0	#N/A				#N/A				#N/A				#N/A
LD21241	CG14217	CG14217		TAO1	receptor signaling protein serine/threonine kinase activity ; GO:0004702 ; EC:2.7.1.-	induction of apoptosis ; GO:0006917 |MAPKKK cascade ; GO:0000165 |JNK cascade ; GO:0007254	#N/A				#N/A				#N/A				#N/A				#N/A				#N/A				#N/A				#N/A				#N/A				#N/A				#N/A
GH24257	Cyp4ac1	Cyp4ac1		4ac1|CG14032	oxidoreductase activity ; GO:0016491 ; EC:1.-.-.- |electron transporter activity ; GO:0005489	insecticide catabolism ; GO:0046701 |hormone metabolism ; GO:0042445	#N/A				#N/A				#N/A				#N/A				#N/A				#N/A				GH24257	-3.51009	0.478782	0	GH24257	-11.1656	0.345493	0	#N/A				#N/A				#N/A
GH12495	ken	ken	ken and barbie	l(2)05029|l(2)02970|ken & barbie|l(2)00628|P420|8253|5029|3907|2970|CG5575	transcription factor activity ; GO:0003700	insemination ; GO:0007320	#N/A				GH12495	-6.50458	0.31171	0	#N/A				#N/A				#N/A				#N/A				#N/A				#N/A				#N/A				#N/A				#N/A
LD42588	dock	dock	dreadlocks	l(2)04723|Dm0447|doc|dck|Dock|CG3727	insulin receptor binding ; GO:0005158 |SH3/SH2 adaptor protein activity ; GO:0005070	insulin receptor signaling pathway ; GO:0008286 |axon guidance ; GO:0007411 |G-protein coupled receptor protein signaling pathway ; GO:0007186	#N/A				#N/A				#N/A				#N/A				#N/A				#N/A				#N/A				#N/A				#N/A				#N/A				#N/A
GH11263	chico	chico	chico	anon-WO0078940.1|fs(2)ry4|chic|BcDNA:GH11263|CHICO|dIRS|BcDNA.GH11263|IRS|fs(2)4|flipper|CG5686	insulin-like growth factor receptor binding ; GO:0005159	insulin receptor signaling pathway ; GO:0008286 |cytokine and chemokine mediated signaling pathway ; GO:0019221 |cell glucose homeostasis ; GO:0001678	GH11263	4.83413	2.19212	0	GH11263	4.49093	2.15118	0	#N/A				GH11263	4.58629	2.92734	0	#N/A				#N/A				#N/A				#N/A				#N/A				GH11263	-5.44168	0.496536	0	#N/A
LD24671	Ilk	Ilk		Integrin linked kinase|ilk|CT29478|DmILK|l(3)78Ca|CG10504	protein kinase activity ; GO:0004672 ; EC:2.7.1.37 |receptor signaling protein serine/threonine kinase activity ; GO:0004702 ; EC:2.7.1.- |protein serine/threonine kinase activity ; GO:0004674 |cytoskeletal anchoring activity ; GO:0016343	integrin-mediated signaling pathway ; GO:0007229 |MAPKKK cascade ; GO:0000165	#N/A				#N/A				#N/A				#N/A				#N/A				#N/A				#N/A				#N/A				#N/A				#N/A				#N/A
LD46767	Gdi		GDP dissociation inhibitor	rab GDP dissociation inhibitor|GdI|rab GDI|l(2)N7-3|dGDI|GDI|CG4422	acyltransferase activity ; GO:0008415 ; EC:2.3.1.- |GDP-dissociation inhibitor activity ; GO:0005092	intracellular protein transport ; GO:0006886	#N/A				#N/A				#N/A				#N/A				#N/A				#N/A				#N/A				#N/A				#N/A				#N/A				#N/A
LD02194	Rep	Rep	Rab escort protein	rab escort protein|Rab escort protein homolog|REP|CG8432	acyltransferase activity ; GO:0008415 ; EC:2.3.1.- |Rab escort protein activity ; GO:0005084 |RAB-protein geranylgeranyltransferase activity ; GO:0004663 ; EC:2.5.1.-	intracellular protein transport ; GO:0006886	#N/A				#N/A				#N/A				#N/A				#N/A				#N/A				#N/A				#N/A				#N/A				#N/A				#N/A
GH02678	CG6842	BcDNA:GH02678		BcDNA:GH02678|DmBcDNA.GH02678|CG6842	ATPase activity ; GO:0016887	intracellular protein transport ; GO:0006886	#N/A				#N/A				#N/A				#N/A				#N/A				#N/A				#N/A				#N/A				#N/A				#N/A				#N/A
LD23843	spas			D-spastin|CG5977	ATPase activity ; GO:0016887	intracellular protein transport ; GO:0006886	#N/A				#N/A				#N/A				#N/A				#N/A				#N/A				#N/A				#N/A				#N/A				#N/A				#N/A
SD09735	CG3326	CG3326		DmCG3326	ATPase activity ; GO:0016887	intracellular protein transport ; GO:0006886	#N/A				#N/A				#N/A				#N/A				#N/A				#N/A				#N/A				#N/A				#N/A				#N/A				#N/A
GH13992	CG8055	CG8055			binding ; GO:0005488 |carrier activity ; GO:0005386	intracellular protein transport ; GO:0006886	GH13992	4.71827	2.02624	0	#N/A				#N/A				GH13992	2.97139	2.06423	0	#N/A				#N/A				#N/A				#N/A				#N/A				#N/A				#N/A
GH05975	CG9528	CG9528			binding ; GO:0005488 |carrier activity ; GO:0005386 |phosphatidylinositol transporter activity ; GO:0008526	intracellular protein transport ; GO:0006886	#N/A				#N/A				#N/A				#N/A				GH05975	2.89703	2.00179	0	#N/A				GH05975	4.61231	2.15421	0	#N/A				#N/A				#N/A				#N/A
GH01240	syt		synaptotagmin	l(2)23AB1|SytI|synaptotagmin 1|syt-1|sytI|Dsyt2|synaptotagmin I|Syt1|Synaptotagmin I|SYT1|l(2)k05909|SYT I|D. Syt I|Synaptotagmin|Syt|l(2)23Ba|DSYT|CG3139	calcium ion binding ; GO:0005509 |calcium-dependent phospholipid binding ; GO:0005544	intracellular protein transport ; GO:0006886	#N/A				#N/A				#N/A				#N/A				#N/A				#N/A				#N/A				#N/A				#N/A				#N/A				#N/A
GH14933	syt	syt	synaptotagmin	l(2)23AB1|SytI|synaptotagmin 1|syt-1|sytI|Dsyt2|synaptotagmin I|Syt1|Synaptotagmin I|SYT1|l(2)k05909|SYT I|D. Syt I|Synaptotagmin|Syt|l(2)23Ba|DSYT|CG3139	calcium ion binding ; GO:0005509 |calcium-dependent phospholipid binding ; GO:0005544	intracellular protein transport ; GO:0006886	#N/A				#N/A				#N/A				#N/A				#N/A				#N/A				#N/A				GH14933	5.56688	2.21309	0	#N/A				#N/A				#N/A
GH17619	syt	eIF-4a	synaptotagmin	l(2)23AB1|SytI|synaptotagmin 1|syt-1|sytI|Dsyt2|synaptotagmin I|Syt1|Synaptotagmin I|SYT1|l(2)k05909|SYT I|D. Syt I|Synaptotagmin|Syt|l(2)23Ba|DSYT|CG3139	calcium ion binding ; GO:0005509 |calcium-dependent phospholipid binding ; GO:0005544	intracellular protein transport ; GO:0006886	#N/A				#N/A				#N/A				#N/A				#N/A				#N/A				#N/A				#N/A				#N/A				#N/A				#N/A
LD27216	CG11490	CG11490			GTPase activator activity ; GO:0005096	intracellular protein transport ; GO:0006886	#N/A				#N/A				#N/A				LD27216	4.00719	2.08299	0	#N/A				LD27216	6.22524	2.0204	0	LD27216	5.68301	2.16712	0	#N/A				#N/A				#N/A				#N/A
SD08771	CG9053	CG9053			receptor binding ; GO:0005102	intracellular protein transport ; GO:0006886	#N/A				#N/A				#N/A				#N/A				#N/A				#N/A				#N/A				#N/A				#N/A				#N/A				#N/A
LD14068	Rtnl1	CG33113		G9|CG33113|CG8895|CG18623	receptor signaling protein activity ; GO:0005057	intracellular protein transport ; GO:0006886	LD14068	-5.29967	0.493917	0	#N/A				#N/A				LD14068	-5.13398	0.406117	0	#N/A				#N/A				LD14068	-4.52905	0.288054	0	#N/A				#N/A				#N/A				#N/A
LD43688	Rtnl1			G9|CG33113|CG8895|CG18623	receptor signaling protein activity ; GO:0005057	intracellular protein transport ; GO:0006886	#N/A				#N/A				#N/A				LD43688	-7.19296	0.451962	0	#N/A				#N/A				LD43688	-4.70471	0.311444	0	#N/A				#N/A				#N/A				LD43688	3.90754	2.04325
GH09410	xmas-2			CG32562|CG8919	RNA binding ; GO:0003723	intracellular protein transport ; GO:0006886	#N/A				#N/A				#N/A				#N/A				#N/A				#N/A				#N/A				#N/A				#N/A				#N/A				#N/A
LD34444	CG8155	CG8155			small GTPase regulatory/interacting protein activity ; GO:0005083	intracellular protein transport ; GO:0006886	#N/A				#N/A				#N/A				#N/A				#N/A				#N/A				#N/A				#N/A				#N/A				#N/A				#N/A
LD34211	l(1)G0155	CG1515		CG1515	SNAP receptor activity ; GO:0005484	intracellular protein transport ; GO:0006886	#N/A				#N/A				#N/A				#N/A				#N/A				#N/A				#N/A				#N/A				#N/A				#N/A				#N/A
GH13039	gSnap	gammaSnap	&ggr;-soluble NSF attachment protein	gammaSnap|&ggr;-SNAP|&ggr;SNAP-2|gSnap|CG3988	soluble NSF attachment protein activity ; GO:0005483	intracellular protein transport ; GO:0006886	#N/A				#N/A				#N/A				#N/A				#N/A				#N/A				#N/A				#N/A				#N/A				#N/A				#N/A
LD21601	Snap	Snap	Soluble NSF attachment protein	d&agr;-SNAP|dsnap|&agr;-SNAP|alpha-SNAP|soluble NSF attachment protein|&agr;Snap|d&agr;SNAP|dSNAP|CG6625	soluble NSF attachment protein activity ; GO:0005483	intracellular protein transport ; GO:0006886	#N/A				#N/A				#N/A				#N/A				#N/A				#N/A				#N/A				#N/A				#N/A				#N/A				#N/A
GH04989	CG3564	CG3564				intracellular protein transport ; GO:0006886	#N/A				#N/A				#N/A				#N/A				#N/A				#N/A				#N/A				#N/A				#N/A				#N/A				#N/A
GH25884	CG4764	CG4764				intracellular protein transport ; GO:0006886	#N/A				#N/A				#N/A				#N/A				#N/A				#N/A				#N/A				#N/A				#N/A				#N/A				#N/A
GM06505	prominin-like	prominin-like		bs29e02.y1|prominin-like protein|CG7740		intracellular protein transport ; GO:0006886	#N/A				#N/A				#N/A				#N/A				#N/A				#N/A				#N/A				#N/A				#N/A				#N/A				#N/A
LD05267	CG5885	BEST:CK01296		BEST:CK01296|AI945207|CK01296|CG5885		intracellular protein transport ; GO:0006886	LD05267	-7.84804	0.252556	0	LD05267	-6.74208	0.278303	0	LD05267	-5.52248	0.279728	0	LD05267	-6.88574	0.263509	0	LD05267	-5.07263	0.437323	0	LD05267	-6.31824	0.268985	0	LD05267	-7.05709	0.242639	0	LD05267	-3.18728	0.493226	0	LD05267	4.91519	2.50477	0	LD05267	7.02005	3.28903	0	#N/A
LD22082	CG8282	CG8282				intracellular protein transport ; GO:0006886	#N/A				#N/A				#N/A				#N/A				#N/A				#N/A				#N/A				#N/A				#N/A				#N/A				#N/A
LD23959	CG33104	CG33104		CG9443		intracellular protein transport ; GO:0006886	#N/A				#N/A				#N/A				#N/A				#N/A				#N/A				LD23959	-3.99808	0.473704	0	#N/A				#N/A				#N/A				#N/A
LD23965	prominin-like			bs29e02.y1|prominin-like protein|CG7740		intracellular protein transport ; GO:0006886	#N/A				#N/A				#N/A				#N/A				#N/A				#N/A				LD23965	3.75796	2.46107	0	#N/A				#N/A				#N/A				#N/A
LD30746	loj	CG10733		logjam|l(3)04026|CG10733		intracellular protein transport ; GO:0006886	LD30746	-5.23231	0.344902	0	LD30746	-7.97365	0.324368	0	LD30746	-5.21975	0.422235	0	LD30746	-5.33744	0.36328	0	#N/A				LD30746	-7.05094	0.404946	0	LD30746	-5.97063	0.305984	0	LD30746	-3.79989	0.485435	0	#N/A				LD30746	6.15165	2.233	0	#N/A
LD47602	SH3PX1	SH3PX1		p63|DSH3PX1|CG6757		intracellular protein transport ; GO:0006886	#N/A				#N/A				#N/A				#N/A				#N/A				#N/A				#N/A				#N/A				#N/A				#N/A				#N/A
SD01380	Mtor			Megator|TPR|Tpr|Bx34|CG8274		intracellular protein transport ; GO:0006886	#N/A				#N/A				#N/A				#N/A				#N/A				#N/A				#N/A				#N/A				#N/A				#N/A				#N/A
SD04106	Bap	Bap	&Bgr; Adaptin	Beta Adaptin Drosophila 1|AP-&bgr;1|cg12532|&bgr;1/2|bap|AP-2&bgr;|&bgr;-adaptin|BAD1|CG12532		intracellular protein transport ; GO:0006886	#N/A				#N/A				#N/A				#N/A				#N/A				#N/A				#N/A				#N/A				#N/A				#N/A				#N/A
SD05887	CG3493	CG3493				intracellular protein transport ; GO:0006886	#N/A				#N/A				#N/A				#N/A				#N/A				#N/A				#N/A				#N/A				#N/A				#N/A				#N/A
SD04710	synaptojanin	synaptojanin		IPP|CG6562	inositol-polyphosphate 5-phosphatase activity ; GO:0004445 ; EC:3.1.3.56 |inositol trisphosphate phosphatase activity ; GO:0046030	intracellular protein transport ; GO:0006886 |calcium-mediated signaling ; GO:0019722	#N/A				#N/A				#N/A				#N/A				#N/A				#N/A				#N/A				#N/A				#N/A				#N/A				#N/A
LD19434	CG33214	CG33214		GLG1|CG7195|CG7193|CG7190	receptor binding ; GO:0005102	intracellular protein transport ; GO:0006886 |cell adhesion ; GO:0007155	#N/A				#N/A				#N/A				#N/A				#N/A				#N/A				#N/A				#N/A				#N/A				#N/A				#N/A
LD21622	shi		shibire	l(1)VII|Shibire|shibire|shibiri|Dynamin|Ddyn4|Ddyn3|dynamin|Ddyn|l(1)shi|CG18102	dynamin GTPase activity ; GO:0008549 ; EC:3.6.5.5 |small monomeric GTPase activity ; GO:0003925 ; EC:3.6.5.2 |GTPase activity ; GO:0003924 ; EC:3.6.-.- |structural constituent of cytoskeleton ; GO:0005200 |microtubule motor activity ; GO:0003777 |microtub	intracellular protein transport ; GO:0006886 |defense response ; GO:0006952	#N/A				#N/A				#N/A				#N/A				#N/A				#N/A				#N/A				#N/A				#N/A				#N/A				#N/A
LD43551	rhea	rhea		rhea|dERGIC53|CT21159|talin|Talin|CG6831	structural constituent of cytoskeleton ; GO:0005200 |cytoskeletal anchoring activity ; GO:0016343 |actin binding ; GO:0003779	intracellular protein transport ; GO:0006886 |defense response ; GO:0006952 |cell motility ; GO:0006928	LD43551	-5.31473	0.37704	0	LD43551	-6.40268	0.416018	0	LD43551	-3.55861	0.481815	0	LD43551	-5.35586	0.411891	0	#N/A				LD43551	-5.5215	0.473152	0	LD43551	-6.20712	0.409017	0	#N/A				#N/A				LD43551	4.8483	2.02885	0	#N/A
SD07967	rhea	Talin		rhea|dERGIC53|CT21159|talin|Talin|CG6831	structural constituent of cytoskeleton ; GO:0005200 |cytoskeletal anchoring activity ; GO:0016343 |actin binding ; GO:0003779	intracellular protein transport ; GO:0006886 |defense response ; GO:0006952 |cell motility ; GO:0006928	#N/A				#N/A				#N/A				#N/A				#N/A				#N/A				#N/A				#N/A				#N/A				#N/A				#N/A
GM04934	Scamp	BcDNA:GM04934		BcDNA:GM04934|dmSCAMP|CG9195	binding ; GO:0005488 |carrier activity ; GO:0005386	intracellular protein transport ; GO:0006886 |endocytosis ; GO:0006897	#N/A				#N/A				#N/A				#N/A				#N/A				#N/A				#N/A				#N/A				#N/A				#N/A				#N/A
SD03358	CG9139	CG9139			guanyl-nucleotide exchange factor activity ; GO:0005085	intracellular protein transport ; GO:0006886 |endocytosis ; GO:0006897	#N/A				#N/A				#N/A				#N/A				#N/A				#N/A				#N/A				#N/A				#N/A				#N/A				#N/A
LD05265	hk	hk	hook	dHk|CG10653	microtubule binding ; GO:0008017 |structural constituent of cytoskeleton ; GO:0005200	intracellular protein transport ; GO:0006886 |endocytosis ; GO:0006897	#N/A				#N/A				#N/A				#N/A				#N/A				#N/A				#N/A				#N/A				#N/A				#N/A				#N/A
GM01975	CG3210				small monomeric GTPase activity ; GO:0003925 ; EC:3.6.5.2 |structural constituent of cytoskeleton ; GO:0005200	intracellular protein transport ; GO:0006886 |endocytosis ; GO:0006897	#N/A				#N/A				#N/A				#N/A				#N/A				#N/A				#N/A				#N/A				#N/A				#N/A				#N/A
GH13793	CG8479	CG8479			small monomeric GTPase activity ; GO:0003925 ; EC:3.6.5.2 |structural constituent of cytoskeleton ; GO:0005200 |hydrolase activity, acting on acid anhydrides, in phosphorus-containing anhydrides ; GO:0016818 ; EC:3.6.1.- |GTP binding ; GO:0005525	intracellular protein transport ; GO:0006886 |endocytosis ; GO:0006897	#N/A				#N/A				#N/A				#N/A				#N/A				#N/A				#N/A				#N/A				#N/A				#N/A				#N/A
GH26613	CG31064	CG31064		CG6001|CG14261		intracellular protein transport ; GO:0006886 |endocytosis ; GO:0006897	#N/A				#N/A				#N/A				#N/A				#N/A				#N/A				#N/A				#N/A				#N/A				#N/A				#N/A
SD04291	dor	dor	deep orange	l(1)76|l(1)2Bw|l(1)2Be|Deep-orange|Dor|EG:171E4.1|l(1)7|dor1|CG3093		intracellular protein transport ; GO:0006886 |endocytosis ; GO:0006897	#N/A				#N/A				#N/A				#N/A				#N/A				#N/A				#N/A				#N/A				#N/A				#N/A				#N/A
LD08185	CG10971				structural constituent of cytoskeleton ; GO:0005200 |actin binding ; GO:0003779	intracellular protein transport ; GO:0006886 |endocytosis ; GO:0006897 |cytoskeleton organization and biogenesis ; GO:0007010 |apoptotic program ; GO:0008632	LD08185	3.39425	2.34277	0	#N/A				#N/A				#N/A				#N/A				#N/A				LD08185	3.43678	2.1045	0	#N/A				#N/A				#N/A				#N/A
LD16566	CG10971	CG10971			structural constituent of cytoskeleton ; GO:0005200 |actin binding ; GO:0003779	intracellular protein transport ; GO:0006886 |endocytosis ; GO:0006897 |cytoskeleton organization and biogenesis ; GO:0007010 |apoptotic program ; GO:0008632	LD16566	3.6376	2.57663	0	#N/A				#N/A				#N/A				#N/A				#N/A				LD16566	4.47139	2.50528	0	#N/A				#N/A				#N/A				#N/A
GH10594	loner	CG32434		CG12981|CG12980|CG32434|CG10577	guanyl-nucleotide exchange factor activity ; GO:0005085	intracellular protein transport ; GO:0006886 |exocytosis ; GO:0006887	#N/A				#N/A				GH10594	2.62521	2.08693	0	#N/A				#N/A				GH10594	3.75819	2.12463	0	#N/A				#N/A				#N/A				#N/A				#N/A
GH08349	Sac1	Sac1		dsac1|CG9128	polyphosphoinositide phosphatase activity ; GO:0017120	intracellular protein transport ; GO:0006886 |exocytosis ; GO:0006887	#N/A				#N/A				#N/A				#N/A				#N/A				#N/A				#N/A				#N/A				#N/A				#N/A				#N/A
LD45288	CG7359	EG:34F3.8		EG:34F3.8|CG7359	SNAP receptor activity ; GO:0005484	intracellular protein transport ; GO:0006886 |exocytosis ; GO:0006887	LD45288	-8.08464	0.28342	0	LD45288	-9.03642	0.351347	0	LD45288	-7.30989	0.405011	0	LD45288	-6.3123	0.483288	0	#N/A				LD45288	-5.97574	0.44135	0	#N/A				#N/A				LD45288	3.78366	2.22231	0	LD45288	6.10428	2.18487	0	#N/A
SD05285	Syb	Syb	Synaptobrevin	Vesicle-associated membrane protein|c-Syb|VAMP|synaptobrevin|syb|Vamp|CG12210	v-SNARE activity ; GO:0005485	intracellular protein transport ; GO:0006886 |exocytosis ; GO:0006887	#N/A				#N/A				#N/A				#N/A				#N/A				#N/A				#N/A				#N/A				#N/A				#N/A				#N/A
GH04664	n-syb	n-syb	n-synaptobrevin	Syb62A: Synaptobrevin-62A|n-synaptobrevin|nSYB|nsyb|SYB|Dn-syb|n-Syb|CG17248	v-SNARE activity ; GO:0005485 |SNAP receptor activity ; GO:0005484	intracellular protein transport ; GO:0006886 |exocytosis ; GO:0006887	#N/A				#N/A				#N/A				#N/A				#N/A				#N/A				#N/A				#N/A				#N/A				#N/A				#N/A
GH19061	sec31	sec31		dSec31p|CG8266		intracellular protein transport ; GO:0006886 |exocytosis ; GO:0006887	#N/A				#N/A				#N/A				#N/A				#N/A				#N/A				#N/A				#N/A				#N/A				#N/A				#N/A
SD04949	CG2095	CG2095		sec8|Sec8		intracellular protein transport ; GO:0006886 |exocytosis ; GO:0006887	#N/A				#N/A				#N/A				#N/A				#N/A				#N/A				#N/A				#N/A				#N/A				#N/A				#N/A
GH16479	b-'Cop	beta'Cop	&bgr;'-coatomer protein	beta'Cop|d&bgr;'COP|beta'-COP|CG6699		intracellular protein transport ; GO:0006886 |exocytosis ; GO:0006887 |endocytosis ; GO:0006897 |cell surface receptor linked signal transduction ; GO:0007166	GH16479	-6.94034	0.444091	0	GH16479	-6.24373	0.494971	0	#N/A				#N/A				#N/A				#N/A				GH16479	-6.15125	0.461488	0	#N/A				#N/A				#N/A				#N/A
GH01163	sec23			dsec23|dSec23p|dSec23|Sec23A|l(3)j13C8|CG1250	small GTPase regulatory/interacting protein activity ; GO:0005083 |GTPase activator activity ; GO:0005096	intracellular protein transport ; GO:0006886 |exocytosis ; GO:0006887 |Golgi organization and biogenesis ; GO:0007030 |G-protein coupled receptor protein signaling pathway ; GO:0007186 |ER to Golgi transport ; GO:0006888	#N/A				#N/A				#N/A				#N/A				#N/A				#N/A				#N/A				#N/A				#N/A				#N/A				#N/A
SD07614	Nup44A	nup44A		nucleoporin-44A|nup44A|CG8722	structural constituent of nuclear pore ; GO:0017056	intracellular protein transport ; GO:0006886 |exocytosis ; GO:0006887 |RNA localization ; GO:0006403	#N/A				#N/A				#N/A				#N/A				#N/A				#N/A				#N/A				#N/A				#N/A				#N/A				#N/A
LD46512	CG6355			EG:52C10.5|CG6355	1-phosphatidylinositol-4-phosphate 5-kinase activity ; GO:0016308 ; EC:2.7.1.68	intracellular protein transport ; GO:0006886 |G-protein coupled receptor protein signaling pathway ; GO:0007186	#N/A				#N/A				#N/A				#N/A				#N/A				#N/A				#N/A				#N/A				#N/A				#N/A				#N/A
LP05464	CG6355	EG:52C10.5		EG:52C10.5|CG6355	1-phosphatidylinositol-4-phosphate 5-kinase activity ; GO:0016308 ; EC:2.7.1.68	intracellular protein transport ; GO:0006886 |G-protein coupled receptor protein signaling pathway ; GO:0007186	#N/A				#N/A				#N/A				#N/A				#N/A				#N/A				#N/A				#N/A				#N/A				#N/A				#N/A
LD29171	CG7578	BG:DS00797.7		BG:DS00797.7|CG7578	ARF guanyl-nucleotide exchange factor activity ; GO:0005086	intracellular protein transport ; GO:0006886 |intra-Golgi transport ; GO:0006891 |exocytosis ; GO:0006887 |ER to Golgi transport ; GO:0006888	#N/A				#N/A				#N/A				#N/A				#N/A				#N/A				#N/A				#N/A				#N/A				#N/A				#N/A
LD29171_dupe	CG7578	BG:DS00797.7		BG:DS00797.7|CG7578	ARF guanyl-nucleotide exchange factor activity ; GO:0005086	intracellular protein transport ; GO:0006886 |intra-Golgi transport ; GO:0006891 |exocytosis ; GO:0006887 |ER to Golgi transport ; GO:0006888	#N/A				#N/A				#N/A				#N/A				#N/A				#N/A				#N/A				#N/A				#N/A				#N/A				#N/A
LP07057	fwd	fwd	four wheel drive	PI4K|CG7004	1-phosphatidylinositol 4-kinase activity ; GO:0004430 ; EC:2.7.1.67	intracellular signaling cascade ; GO:0007242	#N/A				#N/A				#N/A				#N/A				#N/A				#N/A				#N/A				#N/A				#N/A				#N/A				#N/A
SD10607	vimar	vimar	visceral mesodermal armadillo-repeats	anon-EST:Posey213|l(2)k16722|CG3572	guanyl-nucleotide exchange factor activity ; GO:0005085 |Ral interactor activity ; GO:0017160	intracellular signaling cascade ; GO:0007242	#N/A				#N/A				#N/A				#N/A				#N/A				#N/A				#N/A				#N/A				#N/A				#N/A				#N/A
GH26506	RhoGAP1A			EG:23E12.2|BCR|CG17960	guanyl-nucleotide exchange factor activity ; GO:0005085 |receptor binding ; GO:0005102 |GTPase activator activity ; GO:0005096	intracellular signaling cascade ; GO:0007242	#N/A				#N/A				#N/A				#N/A				#N/A				#N/A				#N/A				#N/A				#N/A				#N/A				#N/A
LD27836	CdGAPr	CdGAPr		d-CdGAPr|GAP|CG10538	guanyl-nucleotide exchange factor activity ; GO:0005085 |receptor binding ; GO:0005102 |GTPase activator activity ; GO:0005096	intracellular signaling cascade ; GO:0007242	#N/A				#N/A				#N/A				#N/A				#N/A				#N/A				LD27836	2.58185	2.05955	0.0649459	#N/A				#N/A				#N/A				#N/A
LD28013	RhoGAP100F	RhoGAP100F		CG1976	guanyl-nucleotide exchange factor activity ; GO:0005085 |receptor binding ; GO:0005102 |GTPase activator activity ; GO:0005096	intracellular signaling cascade ; GO:0007242	#N/A				#N/A				#N/A				#N/A				#N/A				#N/A				#N/A				#N/A				#N/A				#N/A				#N/A
GH19969	syd			sunday driver|JIP-3|CG8110	kinase regulator activity ; GO:0019207 |kinesin binding ; GO:0019894	intracellular signaling cascade ; GO:0007242	#N/A				#N/A				#N/A				#N/A				#N/A				#N/A				#N/A				#N/A				#N/A				#N/A				#N/A
LD39409	ial	ial		auroraB|IplI-aurora-like kinase|Aurora-B|Aurora B|DmAurB|aurora B kinase|DmAuroraB|aurB|AURORA-like|IAL|DmAIRK2|CG6620	protein kinase activity ; GO:0004672 ; EC:2.7.1.37 |receptor signaling protein serine/threonine kinase activity ; GO:0004702 ; EC:2.7.1.- |protein serine/threonine kinase activity ; GO:0004674	intracellular signaling cascade ; GO:0007242	#N/A				#N/A				#N/A				#N/A				#N/A				#N/A				#N/A				#N/A				#N/A				#N/A				#N/A
LD04938	dco	dco	discs overgrown	l(3)rK215|ck1&egr;|DBT|Doubletime|CKI&egr;|doubletime|Dbt|DCO/CKIe|l(3)j3B9|double-time|Double-time|l(3)S144701|l(3)S053813|1460/09|1447/01|1396/02|0915/10|0538/13|dbt|l(3)discs overgrown-1|l(3)dco-1|CG2048	protein serine/threonine kinase activity ; GO:0004674 |receptor signaling protein serine/threonine kinase activity ; GO:0004702 ; EC:2.7.1.- |casein kinase I activity ; GO:0004681 ; EC:2.7.1.-	intracellular signaling cascade ; GO:0007242	#N/A				#N/A				#N/A				#N/A				#N/A				#N/A				#N/A				#N/A				#N/A				#N/A				#N/A
LD27173	dco		discs overgrown	l(3)rK215|ck1&egr;|DBT|Doubletime|CKI&egr;|doubletime|Dbt|DCO/CKIe|l(3)j3B9|double-time|Double-time|l(3)S144701|l(3)S053813|1460/09|1447/01|1396/02|0915/10|0538/13|dbt|l(3)discs overgrown-1|l(3)dco-1|CG2048	protein serine/threonine kinase activity ; GO:0004674 |receptor signaling protein serine/threonine kinase activity ; GO:0004702 ; EC:2.7.1.- |casein kinase I activity ; GO:0004681 ; EC:2.7.1.-	intracellular signaling cascade ; GO:0007242	#N/A				#N/A				#N/A				#N/A				#N/A				#N/A				#N/A				#N/A				#N/A				#N/A				#N/A
LD34343	wdb	BcDNA:LD34343		PP2A B subunit|widerborst|PP2A|PP2-AB|BcDNA:LD34343|EP3559|CG5643	protein serine/threonine phosphatase activity ; GO:0004722	intracellular signaling cascade ; GO:0007242	#N/A				#N/A				#N/A				#N/A				#N/A				#N/A				#N/A				#N/A				#N/A				#N/A				#N/A
LD28216	gish	gish		gilgamesh|CKI-related|CKI&ggr;|CKIg-like|Hrr25|ms(3)89B|CG6963	receptor signaling protein serine/threonine kinase activity ; GO:0004702 ; EC:2.7.1.- |casein kinase I activity ; GO:0004681 ; EC:2.7.1.-	intracellular signaling cascade ; GO:0007242	#N/A				#N/A				#N/A				#N/A				#N/A				#N/A				#N/A				#N/A				#N/A				#N/A				#N/A
SD09393	gish			gilgamesh|CKI-related|CKI&ggr;|CKIg-like|Hrr25|ms(3)89B|CG6963	receptor signaling protein serine/threonine kinase activity ; GO:0004702 ; EC:2.7.1.- |casein kinase I activity ; GO:0004681 ; EC:2.7.1.-	intracellular signaling cascade ; GO:0007242	#N/A				#N/A				#N/A				#N/A				#N/A				#N/A				#N/A				#N/A				#N/A				#N/A				#N/A
LD25711	RhoGAP18B	RhoGAP18B		CG7531|CG17015|CG7481	small GTPase regulatory/interacting protein activity ; GO:0005083 |GTPase activator activity ; GO:0005096	intracellular signaling cascade ; GO:0007242	#N/A				#N/A				LD25711	3.38395	2.06844	0	LD25711	4.43733	2.34768	0	#N/A				LD25711	3.31472	2.3216	0	LD25711	5.71883	3.07903	0	#N/A				LD25711	-2.90799	0.430678	0	#N/A				#N/A
LD24865	CG12034	CG12034		nSMase	sphingomyelin phosphodiesterase activity ; GO:0004767 ; EC:3.1.4.12	intracellular signaling cascade ; GO:0007242	#N/A				#N/A				#N/A				#N/A				#N/A				#N/A				#N/A				#N/A				#N/A				#N/A				#N/A
GH07742	capu	capu	cappuccino	Capu|capp|CG15420|CG3399	structural constituent of cytoskeleton ; GO:0005200 |actin binding ; GO:0003779	intracellular signaling cascade ; GO:0007242	#N/A				#N/A				#N/A				#N/A				#N/A				#N/A				#N/A				#N/A				#N/A				#N/A				#N/A
GH12052	formin3	CG32384		formin 3|ah1644|CG8633|CG14824|CG32384|CG18138	structural constituent of cytoskeleton ; GO:0005200 |actin binding ; GO:0003779	intracellular signaling cascade ; GO:0007242	#N/A				GH12052	5.18236	2.24819	0	#N/A				#N/A				#N/A				#N/A				#N/A				#N/A				#N/A				#N/A				#N/A
LD24920	Apc2	Apc2	Adenomatous polyposis coli tumor suppressor homolog 2	DE-Cadherin|apc2|dAPC2/E-APC|d-APC2|dAPC2|E-APC: Epithelial Adenomatous Polyposis Coli|dApc2|D-APC2|CG6193	structural constituent of cytoskeleton ; GO:0005200 |microtubule binding ; GO:0008017	intracellular signaling cascade ; GO:0007242 |apoptosis ; GO:0006915	#N/A				#N/A				#N/A				#N/A				#N/A				#N/A				#N/A				#N/A				#N/A				#N/A				#N/A
LD28528	Graf	Graf		D-Graf|CG8948	Ral interactor activity ; GO:0017160	intracellular signaling cascade ; GO:0007242 |cell-cell adhesion ; GO:0016337	LD28528	4.3866	2.01956	0	#N/A				#N/A				#N/A				#N/A				LD28528	5.29644	2.07199	0	LD28528	5.28477	2.05272	0	#N/A				#N/A				#N/A				#N/A
LD11531	yrt	CG9764	yurt	lethal(3)87Ek|l(3)E19|dlhB: dorsal holes B|Nbl4|l(3)87Ek|l(3)m112|CG9764	phosphoprotein phosphatase activity ; GO:0004721 ; EC:3.1.3.16 |structural constituent of cytoskeleton ; GO:0005200 |cytoskeletal protein binding ; GO:0008092	intracellular signaling cascade ; GO:0007242 |cytoskeleton organization and biogenesis ; GO:0007010	#N/A				#N/A				#N/A				#N/A				#N/A				#N/A				#N/A				#N/A				#N/A				#N/A				#N/A
GM10858	CG11870	CG11871		EMK/KIAA0537	protein serine/threonine kinase activity ; GO:0004674 |receptor signaling protein serine/threonine kinase activity ; GO:0004702 ; EC:2.7.1.-	intracellular signaling cascade ; GO:0007242 |cytoskeleton organization and biogenesis ; GO:0007010	#N/A				#N/A				#N/A				#N/A				#N/A				#N/A				#N/A				#N/A				#N/A				#N/A				#N/A
LD13416	Ptpmeg			split central complex|dMEG1|scc|MEG1|CG1228	protein-tyrosine-phosphatase activity ; GO:0004725 ; EC:3.1.3.48 |structural constituent of cytoskeleton ; GO:0005200 |cytoskeletal protein binding ; GO:0008092	intracellular signaling cascade ; GO:0007242 |cytoskeleton organization and biogenesis ; GO:0007010	#N/A				#N/A				#N/A				#N/A				#N/A				#N/A				LD13416	4.564	2.07092	0	#N/A				#N/A				#N/A				#N/A
LD02491	RhoGAP68F	RhoGAP68F		CG 6811|CG6811	guanyl-nucleotide exchange factor activity ; GO:0005085 |receptor binding ; GO:0005102 |Rho GTPase activator activity ; GO:0005100	intracellular signaling cascade ; GO:0007242 |cytoskeleton organization and biogenesis ; GO:0007010 |cell motility ; GO:0006928	LD02491	5.04741	3.21785	0	LD02491	8.34	2.17781	0	#N/A				LD02491	3.5155	2.28687	0	LD02491	3.39903	2.46535	0	#N/A				#N/A				#N/A				LD02491	-4.68654	0.356382	0	#N/A				#N/A
LD28966	PR2	PR2	Fak-like tyrosine kinase	Rp2|PR2/ACK|focal adhesion kinase|DmHD-11|DRODPR2|DPR2|CG3969	protein-tyrosine kinase activity ; GO:0004713 ; EC:2.7.1.112 |non-membrane spanning protein tyrosine kinase activity ; GO:0004715 ; EC:2.7.1.-	intracellular signaling cascade ; GO:0007242 |defense response ; GO:0006952	#N/A				#N/A				#N/A				#N/A				#N/A				#N/A				#N/A				#N/A				#N/A				#N/A				#N/A
LP11751	CG3573	EG:86E4.5		EG:86E4.5|inositol 5-phosphatase	inositol-polyphosphate 5-phosphatase activity ; GO:0004445 ; EC:3.1.3.56 |inositol trisphosphate phosphatase activity ; GO:0046030	intracellular signaling cascade ; GO:0007242 |dephosphorylation ; GO:0016311	#N/A				#N/A				#N/A				#N/A				#N/A				#N/A				#N/A				#N/A				#N/A				#N/A				#N/A
LD05574	CkIa	CkIalpha	Casein kinase I&agr;	Casein kinase 1|CkIalpha|CK1&agr;|CKI&agr;|CKIa|CK I|l(1)G0492|dmckI|dmCK1|CG2028	protein kinase activity ; GO:0004672 ; EC:2.7.1.37 |protein serine/threonine kinase activity ; GO:0004674 |receptor signaling protein serine/threonine kinase activity ; GO:0004702 ; EC:2.7.1.- |casein kinase I activity ; GO:0004681 ; EC:2.7.1.-	intracellular signaling cascade ; GO:0007242 |DNA repair ; GO:0006281	#N/A				#N/A				#N/A				#N/A				#N/A				#N/A				#N/A				#N/A				#N/A				#N/A				#N/A
LD25907	numb	numb	numb	l(2)s2201|N7-1|nb|d-Numb|dNumb|d-numb|l(2)3235|l(2)03235|CG3779	receptor binding ; GO:0005102 |nucleic acid binding ; GO:0003676 |protein binding ; GO:0005515	intracellular signaling cascade ; GO:0007242 |ectoderm development ; GO:0007398	#N/A				#N/A				#N/A				#N/A				#N/A				#N/A				#N/A				#N/A				#N/A				#N/A				#N/A
LD11851	polo	polo	polo	l(3)S132408|l(3)S025604|POLO/PLK1|1324/08|0256/04|l(3)77Aa|l(3)01673|CG12306	protein kinase activity ; GO:0004672 ; EC:2.7.1.37 |receptor signaling protein serine/threonine kinase activity ; GO:0004702 ; EC:2.7.1.- |protein serine/threonine kinase activity ; GO:0004674	intracellular signaling cascade ; GO:0007242 |embryonic development ; GO:0009790	#N/A				#N/A				#N/A				#N/A				#N/A				#N/A				LD11851	7.38842	4.00681	0	#N/A				#N/A				#N/A				#N/A
SD06366	spri			sprint-b|sprint-a|CG33175|CG32674|CG15301|CG12638|CG15297|CG15298|CG15299|CG15300	Ras interactor activity ; GO:0017016	intracellular signaling cascade ; GO:0007242 |endocytosis ; GO:0006897	#N/A				#N/A				#N/A				#N/A				#N/A				#N/A				#N/A				#N/A				#N/A				#N/A				#N/A
GH27120	CG17765	CG17765			calmodulin binding ; GO:0005516 |calcium ion binding ; GO:0005509	intracellular signaling cascade ; GO:0007242 |induction of apoptosis ; GO:0006917	#N/A				#N/A				#N/A				#N/A				#N/A				#N/A				#N/A				#N/A				#N/A				#N/A				#N/A
GH10354	hpo	CG11228		dMST|hippo|MST2|CG11228	receptor signaling protein serine/threonine kinase activity ; GO:0004702 ; EC:2.7.1.-	intracellular signaling cascade ; GO:0007242 |induction of apoptosis ; GO:0006917	#N/A				#N/A				#N/A				#N/A				#N/A				#N/A				#N/A				#N/A				#N/A				#N/A				#N/A
SD10213	Ngp	Ngp		CG6501	receptor binding ; GO:0005102 |GTP binding ; GO:0005525	intracellular signaling cascade ; GO:0007242 |intracellular protein transport ; GO:0006886 |cell surface receptor linked signal transduction ; GO:0007166	#N/A				#N/A				#N/A				#N/A				#N/A				#N/A				#N/A				#N/A				#N/A				#N/A				#N/A
LD19356	CG2185	CG2185			calmodulin binding ; GO:0005516 |calcium ion binding ; GO:0005509	intracellular signaling cascade ; GO:0007242 |intracellular protein transport ; GO:0006886 |exocytosis ; GO:0006887	#N/A				#N/A				#N/A				#N/A				#N/A				#N/A				#N/A				#N/A				#N/A				#N/A				#N/A
GH04518	Tis11	Tis11	Tis11 homolog	anon-EST:Liang-1.28|BcDNA:GH04518|TIScc1|l(1)G0124|clone 1.28|TIS11cc1|DTIS11|CG4070	RNA binding ; GO:0003723 |DNA binding ; GO:0003677	intracellular signaling cascade ; GO:0007242 |RNA catabolism ; GO:0006401	#N/A				#N/A				#N/A				#N/A				#N/A				#N/A				GH04518	2.45112	3.08714	0.0649459	#N/A				#N/A				#N/A				#N/A
GM03763	CG32810			EG:196F3.2|CG32810|CG14784|CG14783	ion channel activity ; GO:0005216	ion transport ; GO:0006811	#N/A				#N/A				#N/A				#N/A				#N/A				#N/A				#N/A				#N/A				#N/A				#N/A				#N/A
LD45918	CG32810	EG:196F3.2		EG:196F3.2|CG32810|CG14784|CG14783	ion channel activity ; GO:0005216	ion transport ; GO:0006811	#N/A				#N/A				#N/A				#N/A				#N/A				#N/A				#N/A				#N/A				#N/A				#N/A				#N/A
GH13735	Tsf3	Tsf3		Transferrin 3|CG3666	binding ; GO:0005488 |carrier activity ; GO:0005386 |iron ion transporter activity ; GO:0005381	ion transport ; GO:0006811 |cell homeostasis ; GO:0019725	#N/A				#N/A				#N/A				#N/A				#N/A				#N/A				#N/A				#N/A				#N/A				#N/A				#N/A
GH04176	Sip1	Sip1		SRY interacting protein 1|l(2)06373|CG10939	sodium:hydrogen antiporter regulator activity ; GO:0017155	ion transport ; GO:0006811 |cell homeostasis ; GO:0019725	#N/A				#N/A				#N/A				#N/A				#N/A				#N/A				#N/A				#N/A				#N/A				#N/A				#N/A
GH28665	CG8177	CG8177		BcDNA:RE59468	anion exchanger activity ; GO:0015380	ion transport ; GO:0006811 |cytoskeleton organization and biogenesis ; GO:0007010 |cell homeostasis ; GO:0019725	GH28665	3.06917	2.27495	0	GH28665	7.12173	2.42842	0	#N/A				#N/A				#N/A				#N/A				#N/A				#N/A				#N/A				#N/A				#N/A
SD03289	CG8177			BcDNA:RE59468	anion exchanger activity ; GO:0015380	ion transport ; GO:0006811 |cytoskeleton organization and biogenesis ; GO:0007010 |cell homeostasis ; GO:0019725	SD03289	3.98939	2.46656	0	SD03289	7.02382	2.21508	0	#N/A				#N/A				#N/A				#N/A				SD03289	1.96047	2.02296	0.16023	#N/A				#N/A				#N/A				#N/A
HL05815	ine	ine	inebriated	inebriated|ine/rosA|CG15444	neurotransmitter:sodium symporter activity ; GO:0005328	ion transport ; GO:0006811 |extracellular transport ; GO:0006858	#N/A				#N/A				#N/A				#N/A				#N/A				#N/A				#N/A				#N/A				#N/A				#N/A				#N/A
SD06851	CG8291	CG8291			serotonin transporter activity ; GO:0015222	ion transport ; GO:0006811 |extracellular transport ; GO:0006858	#N/A				#N/A				#N/A				#N/A				#N/A				#N/A				#N/A				#N/A				#N/A				#N/A				#N/A
GH01326	CG13796			CG31904	glycine transporter activity ; GO:0015187	ion transport ; GO:0006811 |extracellular transport ; GO:0006858 |amino acid transport ; GO:0006865 |amino acid metabolism ; GO:0006520	#N/A				#N/A				#N/A				#N/A				#N/A				#N/A				#N/A				#N/A				#N/A				#N/A				#N/A
LD25232	Fer1HCH		Ferritin 1 heavy chain homologue	1HCH|ferritin subunit 1|Fer1|ferritin|Fer-L: Ferritin-Light|l(3)j10B4|l(3)00451|CG2216	ferrous iron binding ; GO:0008198	iron ion homeostasis ; GO:0006879	#N/A				#N/A				#N/A				#N/A				#N/A				#N/A				#N/A				#N/A				LD25232	2.66162	2.53981	0	#N/A				#N/A
LD27166	Aats-ile	Aats-ile		Isoleucyl-tRNA synthetase|IleRS|IRS|l(3)00827|CG11471	RNA binding ; GO:0003723 |isoleucine-tRNA ligase activity ; GO:0004822 ; EC:6.1.1.5	isoleucyl-tRNA aminoacylation ; GO:0006428	#N/A				#N/A				#N/A				#N/A				#N/A				#N/A				#N/A				#N/A				#N/A				#N/A				LD27166	3.4966	2.47941
LD46805	dome	dome		verstopft|domeless|master of marelle|anon-18DEb|vsp|mom|CT33841|l(1)G0441|l(1)G0405|l(1)G0367|l(1)G0321|l(1)G0264|l(1)G0218|l(1)G0282|CG14226	protein-tyrosine-phosphatase activity ; GO:0004725 ; EC:3.1.3.48 |interleukin receptor activity ; GO:0004907 |transmembrane receptor activity ; GO:0004888 |cytokine binding ; GO:0019955	JAK-STAT cascade ; GO:0007259	#N/A				#N/A				#N/A				#N/A				#N/A				#N/A				#N/A				#N/A				#N/A				#N/A				#N/A
LD25202	Jra	Jra	Jun-related antigen	lethal(2)1A109|lethal(2)IA109|d-jun|AP1|cJun|d-Jun|c-Jun|dJun|DJUN|l(2R)IA109|Jun oncogene|dJUN|DJun|D-Jun|D-jun|dm-Jun|dAP-1|d-JRA|Djun|dJra|dJRA|l(2)IA109|CG2275	protein heterodimerization activity ; GO:0046982 |RNA polymerase II transcription factor activity ; GO:0003702 |specific RNA polymerase II transcription factor activity ; GO:0003704 |transcription factor binding ; GO:0008134	JNK cascade ; GO:0007254	#N/A				#N/A				#N/A				#N/A				#N/A				#N/A				#N/A				#N/A				#N/A				#N/A				#N/A
GH01464	CG1140	CG1140		BcDNA:RH54340	3-oxoacid CoA-transferase activity ; GO:0008260 ; EC:2.8.3.5	ketone body catabolism ; GO:0046952 |fatty acid metabolism ; GO:0006631	#N/A				#N/A				#N/A				#N/A				#N/A				#N/A				GH01464	-4.06817	0.339635	0	#N/A				#N/A				#N/A				#N/A
LD44801	sas	sas	stranded at second	Sas|rfd|l(3)84Cd|CG2507	receptor activity ; GO:0004872	larval development (sensu Insecta) ; GO:0002168	#N/A				#N/A				#N/A				#N/A				#N/A				#N/A				LD44801	-6.25921	0.377755	0	#N/A				#N/A				#N/A				#N/A
GM04742	sbb		scribbler	disc6|Brakeless|master of thickveins|Group IIa|brakeless|GM04742|Bks|bks|mtv|l(2)04440|scribble|CG5580	transcription factor activity ; GO:0003700	larval walking behavior ; GO:0008346 |axon target recognition ; GO:0007412 |axon guidance ; GO:0007411	#N/A				#N/A				#N/A				#N/A				#N/A				GM04742	6.52557	2.05299	0	GM04742	5.73834	2.21556	0	GM04742	4.70134	2.26923	0	#N/A				#N/A				#N/A
LD21711	sbb		scribbler	disc6|Brakeless|master of thickveins|Group IIa|brakeless|GM04742|Bks|bks|mtv|l(2)04440|scribble|CG5580	transcription factor activity ; GO:0003700	larval walking behavior ; GO:0008346 |axon target recognition ; GO:0007412 |axon guidance ; GO:0007411	#N/A				#N/A				#N/A				#N/A				#N/A				#N/A				#N/A				#N/A				#N/A				#N/A				#N/A
SD01229	sbb		scribbler	disc6|Brakeless|master of thickveins|Group IIa|brakeless|GM04742|Bks|bks|mtv|l(2)04440|scribble|CG5580	transcription factor activity ; GO:0003700	larval walking behavior ; GO:0008346 |axon target recognition ; GO:0007412 |axon guidance ; GO:0007411	#N/A				#N/A				#N/A				#N/A				#N/A				#N/A				#N/A				#N/A				#N/A				#N/A				#N/A
GH08712	Snr1	Snr1	Snf5-related 1	snf5-related 1|l(3)01319|SNR1|BAP45|snr1|CG1064	general RNA polymerase II transcription factor activity ; GO:0016251 |RNA polymerase II transcription factor activity ; GO:0003702	larval/pupal development (sensu Insecta) ; GO:0002165 |embryonic development (sensu Insecta) ; GO:0001700	#N/A				#N/A				#N/A				#N/A				#N/A				#N/A				#N/A				#N/A				#N/A				#N/A				#N/A
LD26791	drm	drm		drumstick|drum|CG10016		leg joint morphogenesis (sensu Holometabola) ; GO:0016348 |hindgut morphogenesis ; GO:0007442 |foregut morphogenesis ; GO:0007440	#N/A				#N/A				#N/A				#N/A				#N/A				#N/A				#N/A				#N/A				#N/A				#N/A				#N/A
LD44824	vlc	vlc		vulcan|l(2)07022|CG8390		leg morphogenesis (sensu Holometabola) ; GO:0007480	#N/A				#N/A				#N/A				#N/A				#N/A				#N/A				#N/A				#N/A				#N/A				#N/A				#N/A
GM14617	CG2118				methylcrotonoyl-CoA carboxylase activity ; GO:0004485 ; EC:6.4.1.4	leucine metabolism ; GO:0006551 |fatty acid biosynthesis ; GO:0006633	#N/A				#N/A				#N/A				#N/A				#N/A				#N/A				GM14617	-4.31247	0.373947	0	#N/A				#N/A				#N/A				#N/A
LD44376	Aats-leu	CG7479		Leucyl-tRNA synthetase|LeuRS|LRS|CG7479	RNA binding ; GO:0003723 |leucine-tRNA ligase activity ; GO:0004823 ; EC:6.1.1.4	leucyl-tRNA aminoacylation ; GO:0006429	#N/A				#N/A				#N/A				LD44376	-8.8905	0.435808	0	LD44376	-3.88091	0.489461	0	LD44376	-7.40184	0.41966	0	#N/A				#N/A				#N/A				#N/A				#N/A
GH16395	Anxb11	Anxb11		Annexin B11|BcDNA:GH16395|CG9968	calcium ion binding ; GO:0005509 |calcium-dependent phospholipid binding ; GO:0005544 |actin binding ; GO:0003779	lipid metabolism ; GO:0006629	#N/A				#N/A				#N/A				#N/A				#N/A				#N/A				#N/A				#N/A				#N/A				#N/A				#N/A
GM13766	Anxb11	Anxb11		Annexin B11|BcDNA:GH16395|CG9968	calcium ion binding ; GO:0005509 |calcium-dependent phospholipid binding ; GO:0005544 |actin binding ; GO:0003779	lipid metabolism ; GO:0006629	#N/A				#N/A				#N/A				#N/A				#N/A				#N/A				#N/A				#N/A				#N/A				#N/A				#N/A
LD10327	CG4825	CG4825		Phosphatidylserine synthase	CDP-diacylglycerol-serine O-phosphatidyltransferase activity ; GO:0003882 ; EC:2.7.8.8	lipid metabolism ; GO:0006629	#N/A				#N/A				LD10327	-3.35485	0.388732	0	LD10327	-8.32685	0.392146	0	LD10327	-2.83409	0.436852	0	LD10327	-3.45612	0.439721	0	#N/A				#N/A				#N/A				#N/A				#N/A
GH16191	CG31148	CG31148		CG10299	glucosidase activity ; GO:0015926 ; EC:3.2.1.- |hydrolase activity, hydrolyzing N-glycosyl compounds ; GO:0016799 ; EC:3.2.2.- |glucosylceramidase activity ; GO:0004348 ; EC:3.2.1.45	lipid metabolism ; GO:0006629	GH16191	2.74586	3.1586	0	GH16191	6.95705	2.14766	0	#N/A				GH16191	4.60915	4.19574	0	GH16191	5.09439	5.17034	0	#N/A				#N/A				#N/A				GH16191	-5.63348	0.365884	0	#N/A				#N/A
LD07113	CG31169			NEST:bs15d11|CG18427|CG12757	glycerol-3-phosphate dehydrogenase (NAD+) activity ; GO:0004367 ; EC:1.1.1.8	lipid metabolism ; GO:0006629	#N/A				#N/A				#N/A				#N/A				#N/A				#N/A				LD07113	7.92114	5.35986	0	#N/A				#N/A				#N/A				#N/A
GH08048	CG1774	CG1774			hydrolase activity ; GO:0016787 ; EC:3.-.-.- |hydrolase activity, acting on ester bonds ; GO:0016788 ; EC:3.1.-.-	lipid metabolism ; GO:0006629	GH08048	1.78358	2.65501	0.101978	GH08048	3.9399	2.12709	0	#N/A				GH08048	-4.79183	0.374216	0	GH08048	-2.8295	0.396985	0	#N/A				#N/A				#N/A				#N/A				GH08048	2.90125	2.06811	0	#N/A
LD44914	CG1635	CG1635			hydrolase activity ; GO:0016787 ; EC:3.-.-.- |hydrolase activity, acting on ester bonds ; GO:0016788 ; EC:3.1.-.-	lipid metabolism ; GO:0006629	#N/A				#N/A				#N/A				#N/A				#N/A				#N/A				LD44914	-4.39254	0.427353	0	#N/A				#N/A				#N/A				#N/A
GH07905	CG4592	CG4592			hydro-lyase activity ; GO:0016836 ; EC:4.2.1.- |dodecenoyl-CoA delta-isomerase activity ; GO:0004165 ; EC:5.3.3.8	lipid metabolism ; GO:0006629	#N/A				#N/A				#N/A				#N/A				#N/A				#N/A				GH07905	-4.88424	0.309265	0	#N/A				#N/A				#N/A				#N/A
SD07768	CDase	CG1471		fcd|ceramidase|CG1471	lipase activity ; GO:0016298 ; EC:3.1.1.- |ceramidase activity ; GO:0017040 ; EC:3.5.1.23	lipid metabolism ; GO:0006629	#N/A				#N/A				#N/A				SD07768	6.70514	3.35567	0	SD07768	5.21484	3.5305	0	#N/A				#N/A				#N/A				SD07768	-4.55323	0.449622	0	#N/A				#N/A
GH11067	CG6567	CG6567			lysophospholipase activity ; GO:0004622 ; EC:3.1.1.5	lipid metabolism ; GO:0006629	#N/A				#N/A				#N/A				#N/A				#N/A				#N/A				#N/A				#N/A				#N/A				#N/A				#N/A
LD44221	CG31549	CG31549		CG11005	oxidoreductase activity ; GO:0016491 ; EC:1.-.-.-	lipid metabolism ; GO:0006629	#N/A				#N/A				#N/A				#N/A				#N/A				#N/A				#N/A				#N/A				#N/A				#N/A				#N/A
LP07806	Fbp2	Fbp2	Fat body protein 2	fat body protein P6|P6: Protein-6|CG3763	oxidoreductase activity ; GO:0016491 ; EC:1.-.-.- |nutrient reservoir activity ; GO:0045735	lipid metabolism ; GO:0006629	#N/A				#N/A				#N/A				#N/A				#N/A				#N/A				LP07806	13.1492	29.1672	0	#N/A				#N/A				#N/A				#N/A
SD02021	CG10672	CG10672			oxidoreductase activity, acting on CH-OH group of donors ; GO:0016614 ; EC:1.1.-.-	lipid metabolism ; GO:0006629	#N/A				#N/A				#N/A				#N/A				#N/A				SD02021	-3.76156	0.498361	0	SD02021	-4.2439	0.288095	0	#N/A				#N/A				SD02021	6.039	2.71178	0	#N/A
HL08057	Pdh	Pdh	Photoreceptor dehydrogenase	pigment cell dehydrogenase reductase|pcdr|CG4899	oxidoreductase activity, acting on the CH-OH group of donors, NAD or NADP as acceptor ; GO:0016616 ; EC:1.1.1.-	lipid metabolism ; GO:0006629	#N/A				#N/A				#N/A				#N/A				#N/A				#N/A				#N/A				#N/A				#N/A				#N/A				#N/A
GH15759	sxe2	CG4979		sex-specific enzyme 2|CG4979	phosphatidylserine-specific phospholipase A1 activity ; GO:0017063	lipid metabolism ; GO:0006629	#N/A				#N/A				#N/A				#N/A				#N/A				#N/A				#N/A				#N/A				#N/A				#N/A				#N/A
LD41157	CG1583	CG1583			phospholipase A2 activity ; GO:0004623 ; EC:3.1.1.4	lipid metabolism ; GO:0006629	#N/A				#N/A				#N/A				#N/A				#N/A				#N/A				#N/A				#N/A				#N/A				LD41157	-6.10094	0.44844	0	LD41157	2.30664	2.28002
LD09947	AnnIX	AnnIX	Annexin IX	AnxB9|Ann|CG5730	phospholipid binding ; GO:0005543 |calcium ion binding ; GO:0005509 |calcium-dependent phospholipid binding ; GO:0005544 |actin binding ; GO:0003779	lipid metabolism ; GO:0006629	#N/A				#N/A				#N/A				#N/A				#N/A				#N/A				LD09947	-5.02684	0.493791	0	#N/A				#N/A				#N/A				#N/A
LD36009	lace	lace	lace	Serine palmitoyltransferase subunit II|SPT-II|BG:DS01845.3|l(2)35Dc|l35Dc|l(2)br36|CG4162	transaminase activity ; GO:0008483 ; EC:2.6.1.- |serine C-palmitoyltransferase activity ; GO:0004758 ; EC:2.3.1.50	lipid metabolism ; GO:0006629	#N/A				#N/A				#N/A				#N/A				#N/A				#N/A				#N/A				#N/A				#N/A				#N/A				#N/A
GH01208	CG17292	CG17292			triacylglycerol lipase activity ; GO:0004806 ; EC:3.1.1.3	lipid metabolism ; GO:0006629	#N/A				#N/A				#N/A				#N/A				#N/A				GH01208	-5.90151	0.496344	0	GH01208	-6.59531	0.411804	0	GH01208	-5.41344	0.47561	0	GH01208	4.56657	2.12848	0	GH01208	6.25264	2.38834	0	#N/A
GH10507	CG31872	BEST:GH10507		CG17101|CG17093	triacylglycerol lipase activity ; GO:0004806 ; EC:3.1.1.3	lipid metabolism ; GO:0006629	#N/A				#N/A				#N/A				#N/A				#N/A				#N/A				#N/A				#N/A				#N/A				#N/A				#N/A
LD47264	CG5966	CG5966			triacylglycerol lipase activity ; GO:0004806 ; EC:3.1.1.3	lipid metabolism ; GO:0006629	#N/A				#N/A				#N/A				#N/A				#N/A				LD47264	1.64409	2.29693	0.18932	#N/A				#N/A				#N/A				LD47264	-4.65145	0.369741	0	#N/A
LP07116	CG6296	CG6296			triacylglycerol lipase activity ; GO:0004806 ; EC:3.1.1.3	lipid metabolism ; GO:0006629	LP07116	2.26439	4.43167	0	#N/A				LP07116	1.76587	2.36493	0.152639	LP07116	-3.52267	0.479807	0	#N/A				#N/A				#N/A				#N/A				#N/A				#N/A				LP07116	1.45892	3.31857
LP08709	CG6271	CG6271			triacylglycerol lipase activity ; GO:0004806 ; EC:3.1.1.3	lipid metabolism ; GO:0006629	#N/A				#N/A				LP08709	-2.62782	0.490084	0	LP08709	25.6984	94.5861	0	LP08709	15.5317	132.399	0	LP08709	-3.64283	0.369179	0	#N/A				LP08709	-5.23725	0.323223	0	#N/A				#N/A				#N/A
LP10120	CG5932	CG5932			triacylglycerol lipase activity ; GO:0004806 ; EC:3.1.1.3	lipid metabolism ; GO:0006629	LP10120	4.83876	33.5877	0	LP10120	23.1268	20.5285	0	LP10120	8.86452	42.778	0	LP10120	9.67791	5.73694	0	LP10120	3.98894	11.754	0	LP10120	8.48059	37.3847	0	LP10120	2.27102	24.466	0.0907299	LP10120	-9.67818	0.0682587	0	LP10120	-3.16637	0.416927	0	#N/A				#N/A
GH20839	sgl	sgl	sugarless	Distal W5.4 Group XIII|lethal(3)SG9|l(3)65CEd|l(3)10503|l(3)08310|l(3)05007|UDPGDH: UDP-glucose 6-dehydrogenase|UDP-GlcDH|UDP-glucose dehydrogenase|8310|kiwi|ska: suppenkasper|sl|XIII|l(3)SG9|CG4200|CG10072	UDP-glucose 6-dehydrogenase activity ; GO:0003979 ; EC:1.1.1.22	lipid metabolism ; GO:0006629	GH20839	2.963	2.12124	0	#N/A				#N/A				#N/A				#N/A				#N/A				#N/A				GH20839	-6.78053	0.46481	0	#N/A				#N/A				#N/A
SD09476	sgl		sugarless	Distal W5.4 Group XIII|lethal(3)SG9|l(3)65CEd|l(3)10503|l(3)08310|l(3)05007|UDPGDH: UDP-glucose 6-dehydrogenase|UDP-GlcDH|UDP-glucose dehydrogenase|8310|kiwi|ska: suppenkasper|sl|XIII|l(3)SG9|CG4200|CG10072	UDP-glucose 6-dehydrogenase activity ; GO:0003979 ; EC:1.1.1.22	lipid metabolism ; GO:0006629	SD09476	3.76237	2.61151	0	#N/A				#N/A				#N/A				#N/A				#N/A				SD09476	3.94176	2.03291	0	#N/A				#N/A				#N/A				#N/A
GH17972	CG17223	CG17223			transferase activity ; GO:0016740 ; EC:2.-.-.- |transferase activity, transferring glycosyl groups ; GO:0016757 ; EC:2.4.-.-	lipid metabolism ; GO:0006629 |carbohydrate metabolism ; GO:0005975	#N/A				#N/A				#N/A				#N/A				#N/A				#N/A				#N/A				#N/A				#N/A				#N/A				#N/A
LD06095	CG6805	CG6805		BEST:CK01299|IPP|CK01299	inositol trisphosphate phosphatase activity ; GO:0046030	lipid metabolism ; GO:0006629 |cytoskeleton organization and biogenesis ; GO:0007010 |calcium-mediated signaling ; GO:0019722	#N/A				#N/A				#N/A				#N/A				#N/A				#N/A				LD06095	-4.71178	0.403507	0	#N/A				#N/A				#N/A				#N/A
HL01743	CG11440	CG11440		WUN-like	phosphatidate phosphatase activity ; GO:0008195 ; EC:3.1.3.4	lipid metabolism ; GO:0006629 |dephosphorylation ; GO:0016311	HL01743	2.58566	2.65402	0	HL01743	3.71851	2.30912	0	#N/A				HL01743	3.67036	2.58068	0	HL01743	3.98465	3.14564	0	HL01743	4.31977	2.78608	0	#N/A				#N/A				HL01743	-6.45462	0.189171	0	HL01743	-6.67853	0.440254	0	#N/A
GH19076	CG8709	CG8709				lipid metabolism ; GO:0006629 |development ; GO:0007275	GH19076	2.61191	2.04456	0	#N/A				#N/A				#N/A				#N/A				#N/A				#N/A				#N/A				#N/A				#N/A				#N/A
GH01164	CG16904	M21017|DMRG			transferase activity ; GO:0016740 ; EC:2.-.-.- |acyltransferase activity ; GO:0008415 ; EC:2.3.1.-	lipid metabolism ; GO:0006629 |fatty acid metabolism ; GO:0006631	#N/A				#N/A				#N/A				#N/A				#N/A				GH01164	1.55462	2.24928	0.362169	#N/A				#N/A				#N/A				#N/A				#N/A
GH04896	CG30008	CG30008		CG12138	transferase activity ; GO:0016740 ; EC:2.-.-.- |acyltransferase activity ; GO:0008415 ; EC:2.3.1.-	lipid metabolism ; GO:0006629 |fatty acid metabolism ; GO:0006631	#N/A				#N/A				#N/A				#N/A				#N/A				#N/A				#N/A				GH04896	3.01072	2.15748	0	#N/A				#N/A				#N/A
LD14839	CG6921	CG6921			transferase activity ; GO:0016740 ; EC:2.-.-.- |acyltransferase activity ; GO:0008415 ; EC:2.3.1.-	lipid metabolism ; GO:0006629 |fatty acid metabolism ; GO:0006631	#N/A				#N/A				LD14839	-2.78712	0.33452	0	LD14839	-2.86322	0.384042	0	LD14839	-2.19255	0.431591	0.170509	LD14839	-3.10438	0.368169	0	LD14839	-3.25146	0.252069	0	LD14839	-4.77091	0.320005	0	#N/A				#N/A				#N/A
LP03255	CG5326				transferase activity ; GO:0016740 ; EC:2.-.-.- |acyltransferase activity ; GO:0008415 ; EC:2.3.1.-	lipid metabolism ; GO:0006629 |fatty acid metabolism ; GO:0006631	LP03255	0.795761	5.19516	1.79584	#N/A				LP03255	-2.63723	0.326367	0	LP03255	-3.7839	0.233873	0	LP03255	-2.0155	0.489108	0.42884	LP03255	-3.24664	0.281101	0	LP03255	-5.11931	0.114206	0	LP03255	-7.27596	0.233611	0	#N/A				#N/A				#N/A
GH23990	CG10131	CG10131			oxidoreductase activity ; GO:0016491 ; EC:1.-.-.- |structural molecule activity ; GO:0005198	lipid metabolism ; GO:0006629 |fatty acid metabolism ; GO:0006631 |cytoskeleton organization and biogenesis ; GO:0007010	#N/A				#N/A				#N/A				GH23990	-4.73309	0.46581	0	#N/A				GH23990	-8.50661	0.334299	0	GH23990	-7.78486	0.237204	0	#N/A				#N/A				#N/A				#N/A
GM14480	Gpdh	Gpdh	Glycerol 3 phosphate dehydrogenase	gpdh|DROGPDHA|GPDA|&agr;-GPDH-1|sn-Gpdh|&agr;GPDH|alpha-GPDH|alpha-Gpdh|5' gene|&agr;-GPDH|GAPDH|&agr;Gpdh-1|&agr;-Gpdh|Gdh|CG9042	glycerol-3-phosphate dehydrogenase (NAD+) activity ; GO:0004367 ; EC:1.1.1.8	lipid metabolism ; GO:0006629 |glycerophosphate shuttle ; GO:0006127	#N/A				#N/A				#N/A				GM14480	-11.3446	0.28341	0	GM14480	-6.00334	0.304508	0	#N/A				GM14480	-5.73931	0.235568	0	#N/A				#N/A				GM14480	3.24894	2.15894	0	#N/A
GH02203	wun		wunen	Wunen|CG8804	phosphatidate phosphatase activity ; GO:0008195 ; EC:3.1.3.4	lipid metabolism ; GO:0006629 |G-protein coupled receptor protein signaling pathway ; GO:0007186	#N/A				#N/A				#N/A				#N/A				#N/A				#N/A				#N/A				#N/A				#N/A				#N/A				#N/A
LD09836	CG12746			WUN-like	phosphatidate phosphatase activity ; GO:0008195 ; EC:3.1.3.4	lipid metabolism ; GO:0006629 |G-protein coupled receptor protein signaling pathway ; GO:0007186	#N/A				#N/A				#N/A				#N/A				#N/A				#N/A				#N/A				LD09836	-7.68711	0.447699	0	#N/A				#N/A				#N/A
LD25605	AnnX	AnnX	Annexin X	Annx|Ann|anxX|CG9579	phospholipid binding ; GO:0005543 |calcium ion binding ; GO:0005509 |calcium-dependent phospholipid binding ; GO:0005544 |actin binding ; GO:0003779	lipid metabolism ; GO:0006629 |intracellular protein transport ; GO:0006886 |exocytosis ; GO:0006887 |endocytosis ; GO:0006897 |defense response ; GO:0006952	#N/A				#N/A				#N/A				#N/A				#N/A				#N/A				#N/A				#N/A				#N/A				#N/A				#N/A
GH10767	Lsd-1	Lsdp1	Lipid storage droplet-1	Lsdp1: Lipid storage droplets surface binding protein|LSD-1|LSDP1|CG10374		lipid storage ; GO:0019915	#N/A				#N/A				#N/A				GH10767	-6.68738	0.148057	0	GH10767	-5.75823	0.223578	0	GH10767	-5.97413	0.342743	0	GH10767	-3.02675	0.255924	0	#N/A				#N/A				#N/A				#N/A
GH12064	CG3860	CG3860			oxysterol binding ; GO:0008142	lipid transport ; GO:0006869 |cholesterol metabolism ; GO:0008203	#N/A				#N/A				#N/A				#N/A				#N/A				#N/A				#N/A				#N/A				#N/A				#N/A				#N/A
SD06839	CG17597	CG17597			binding ; GO:0005488 |carrier activity ; GO:0005386 |acetyl-CoA C-acyltransferase activity ; GO:0003988 ; EC:2.3.1.16 |sterol carrier protein X-related thiolase activity ; GO:0004770	lipid transport ; GO:0006869 |fatty acid beta-oxidation ; GO:0006635 |acyl-CoA metabolism ; GO:0006637	#N/A				#N/A				#N/A				#N/A				#N/A				#N/A				SD06839	-2.81542	0.472964	0.00990615	SD06839	-8.20572	0.330325	0	#N/A				SD06839	3.49948	2.10358	0	#N/A
GH02377	CG9664	CG9664			ATP-binding cassette (ABC) transporter activity ; GO:0004009 ; EC:3.6.3.-	lipid transport ; GO:0006869 |lipid metabolism ; GO:0006629	GH02377	4.00783	4.85826	0	#N/A				#N/A				#N/A				#N/A				#N/A				#N/A				#N/A				#N/A				#N/A				#N/A
GH24286	CG9663	CG9663			ATP-binding cassette (ABC) transporter activity ; GO:0004009 ; EC:3.6.3.-	lipid transport ; GO:0006869 |lipid metabolism ; GO:0006629	#N/A				#N/A				#N/A				#N/A				#N/A				#N/A				#N/A				#N/A				#N/A				#N/A				#N/A
LD29479	CG2316	CG2316			ATP-binding cassette (ABC) transporter activity ; GO:0004009 ; EC:3.6.3.-	lipid transport ; GO:0006869 |lipid metabolism ; GO:0006629	#N/A				#N/A				#N/A				#N/A				#N/A				#N/A				#N/A				#N/A				#N/A				#N/A				#N/A
SD10603	CG9892	CG9892		CG31689	ATP-binding cassette (ABC) transporter activity ; GO:0004009 ; EC:3.6.3.-	lipid transport ; GO:0006869 |lipid metabolism ; GO:0006629	#N/A				#N/A				#N/A				#N/A				#N/A				#N/A				SD10603	-7.31852	0.425774	0	#N/A				#N/A				#N/A				#N/A
SD02261	CG8743	CG8743		CT25240	calcium channel activity ; GO:0005262	lipid transport ; GO:0006869 |lipid metabolism ; GO:0006629	#N/A				#N/A				#N/A				#N/A				#N/A				#N/A				#N/A				#N/A				#N/A				#N/A				#N/A
GH13054	CG4995			CG18626	carrier activity ; GO:0005386	lipid transport ; GO:0006869 |lipid metabolism ; GO:0006629	#N/A				#N/A				#N/A				#N/A				#N/A				#N/A				#N/A				#N/A				#N/A				#N/A				#N/A
SD08189	CG5646	CG5646			carrier activity ; GO:0005386	lipid transport ; GO:0006869 |lipid metabolism ; GO:0006629	#N/A				#N/A				#N/A				#N/A				#N/A				#N/A				#N/A				#N/A				#N/A				#N/A				#N/A
GH09946	GLaz	GLaz		Glial Lazarillo|CG4604	carrier activity ; GO:0005386 |binding ; GO:0005488	lipid transport ; GO:0006869 |lipid metabolism ; GO:0006629	#N/A				GH09946	-4.15872	0.481592	0	#N/A				#N/A				#N/A				#N/A				#N/A				GH09946	-8.27729	0.227468	0	#N/A				#N/A				#N/A
LD23890	CG3522	CG3522		Start	carrier activity ; GO:0005386 |cholesterol binding ; GO:0015485 |cholesterol transporter activity ; GO:0017127	lipid transport ; GO:0006869 |lipid metabolism ; GO:0006629	#N/A				#N/A				#N/A				#N/A				#N/A				#N/A				#N/A				#N/A				#N/A				#N/A				#N/A
SD01502	CG9342	CG9342			carrier activity ; GO:0005386 |triglyceride binding ; GO:0017129	lipid transport ; GO:0006869 |lipid metabolism ; GO:0006629	SD01502	-4.27608	0.471955	0	#N/A				SD01502	-10.4466	0.254337	0	SD01502	-3.65768	0.467201	0	SD01502	-4.96879	0.37234	0	SD01502	-14.1611	0.165117	0	SD01502	-10.6684	0.134586	0	SD01502	-9.32825	0.263595	0	SD01502	3.92646	2.45009	0	SD01502	6.92516	3.56627	0	#N/A
GH09970	rdgB	rdgB	retinal degeneration B	x36|hypoF|RdgB&agr;|DrdgB&agr;|DrdgB|ota1: olfactory-trap-abnormal-1|receptor-degeneration-II|CG11111	phosphoinositide binding ; GO:0035091 |calcium-transporting ATPase activity ; GO:0005388 ; EC:3.6.3.8 |phosphatidylinositol transporter activity ; GO:0008526 |phosphatidylcholine transporter activity ; GO:0008525 |calcium ion binding ; GO:0005509	lipid transport ; GO:0006869 |lipid metabolism ; GO:0006629	#N/A				#N/A				#N/A				#N/A				#N/A				#N/A				#N/A				#N/A				#N/A				#N/A				#N/A
HL04242	rdgB	rdgB	retinal degeneration B	x36|hypoF|RdgB&agr;|DrdgB&agr;|DrdgB|ota1: olfactory-trap-abnormal-1|receptor-degeneration-II|CG11111	phosphoinositide binding ; GO:0035091 |calcium-transporting ATPase activity ; GO:0005388 ; EC:3.6.3.8 |phosphatidylinositol transporter activity ; GO:0008526 |phosphatidylcholine transporter activity ; GO:0008525 |calcium ion binding ; GO:0005509	lipid transport ; GO:0006869 |lipid metabolism ; GO:0006629	#N/A				#N/A				#N/A				#N/A				#N/A				HL04242	3.01293	2.10081	0	#N/A				#N/A				#N/A				#N/A				#N/A
SD03967	CG17646	CG17646		CG17647	anion channel activity ; GO:0005253 |ATP-binding cassette (ABC) transporter activity ; GO:0004009 ; EC:3.6.3.-	lipid transport ; GO:0006869 |lipid metabolism ; GO:0006629 |anion transport ; GO:0006820	#N/A				#N/A				#N/A				#N/A				#N/A				#N/A				#N/A				#N/A				#N/A				#N/A				#N/A
SD06390	CG5853	CG5853			anion channel activity ; GO:0005253 |ATP-binding cassette (ABC) transporter activity ; GO:0004009 ; EC:3.6.3.-	lipid transport ; GO:0006869 |lipid metabolism ; GO:0006629 |anion transport ; GO:0006820	#N/A				#N/A				SD06390	-6.83591	0.405064	0	SD06390	-6.41323	0.375844	0	#N/A				SD06390	-7.34038	0.384326	0	SD06390	-4.49421	0.274156	0	#N/A				#N/A				#N/A				#N/A
SD07027	CG4822	CG4822			anion channel activity ; GO:0005253 |ATP-binding cassette (ABC) transporter activity ; GO:0004009 ; EC:3.6.3.-	lipid transport ; GO:0006869 |lipid metabolism ; GO:0006629 |anion transport ; GO:0006820	SD07027	3.3644	2.01333	0	#N/A				SD07027	2.85023	2.10616	0	#N/A				#N/A				#N/A				SD07027	6.84591	2.53132	0	#N/A				SD07027	-5.4447	0.289815	0	#N/A				SD07027	-3.17355	0.383207
LD22119	CG31729	CG31729		CG6263|CG16823	ATPase activity, coupled to transmembrane movement of ions, phosphorylative mechanism ; GO:0015662	lipid transport ; GO:0006869 |lipid metabolism ; GO:0006629 |cation transport ; GO:0006812	#N/A				#N/A				#N/A				#N/A				#N/A				#N/A				#N/A				#N/A				#N/A				#N/A				#N/A
GH28327	CG17034	CG17034			ATPase activity, coupled to transmembrane movement of ions, phosphorylative mechanism ; GO:0015662 |hydrolase activity, acting on acid anhydrides, catalyzing transmembrane movement of substances ; GO:0016820 ; EC:3.6.3.-	lipid transport ; GO:0006869 |lipid metabolism ; GO:0006629 |cation transport ; GO:0006812	#N/A				#N/A				#N/A				#N/A				#N/A				#N/A				#N/A				#N/A				#N/A				#N/A				#N/A
LD24887	Las	Las		Lipoic acid synthase|CG5231	catalytic activity ; GO:0003824 |transferase activity ; GO:0016740 ; EC:2.-.-.- |lipoic acid synthase activity ; GO:0017140	lipoic acid biosynthesis ; GO:0009105 |coenzyme and prosthetic group metabolism ; GO:0006731	#N/A				#N/A				#N/A				#N/A				#N/A				#N/A				#N/A				#N/A				#N/A				#N/A				#N/A
LD21010	LpR1	CG31095		yolkless-like|CT15569|CG4874|CG4870|CG31095|CG4861|CG31094	low-density lipoprotein receptor activity ; GO:0005041 |lipoprotein binding ; GO:0008034	lipoprotein transport ; GO:0042953 |cholesterol metabolism ; GO:0008203	#N/A				#N/A				#N/A				#N/A				#N/A				LD21010	2.7704	2.02911	0.0303744	LD21010	6.24907	2.06834	0	#N/A				#N/A				LD21010	-5.83482	0.456754	0	#N/A
GH27656	disco	disco	disconnected	disc|CG9908	transcription factor activity ; GO:0003700	locomotor rhythm ; GO:0045475 |eclosion rhythm ; GO:0008062	#N/A				#N/A				#N/A				#N/A				#N/A				#N/A				#N/A				#N/A				#N/A				#N/A				#N/A
LD24944	osk	osk	oskar	oskar|CG10901		long-term memory ; GO:0007616	#N/A				#N/A				#N/A				#N/A				#N/A				#N/A				#N/A				#N/A				#N/A				#N/A				#N/A
GH20665	CG9746	CG9746			protein serine/threonine kinase activity ; GO:0004674	lysosomal transport ; GO:0007041 |intracellular protein transport ; GO:0006886	#N/A				#N/A				#N/A				#N/A				#N/A				#N/A				#N/A				#N/A				#N/A				#N/A				#N/A
LD22310	CG3002	CG3002		GGA		lysosomal transport ; GO:0007041 |intracellular protein transport ; GO:0006886	#N/A				#N/A				#N/A				#N/A				#N/A				#N/A				#N/A				#N/A				#N/A				#N/A				#N/A
LD41311	CG3002			GGA		lysosomal transport ; GO:0007041 |intracellular protein transport ; GO:0006886	#N/A				#N/A				#N/A				#N/A				#N/A				#N/A				#N/A				#N/A				#N/A				#N/A				#N/A
LD23509	Aats-lys	CG12141		Lysyl-tRNA synthetase|LysRS|KRS|CG12141	RNA binding ; GO:0003723 |lysine-tRNA ligase activity ; GO:0004824 ; EC:6.1.1.6	lysyl-tRNA aminoacylation ; GO:0006430	#N/A				#N/A				#N/A				#N/A				#N/A				LD23509	-3.1499	0.486039	0	#N/A				#N/A				#N/A				LD23509	4.8984	2.10965	0	#N/A
GH06663	emp		epithelial membrane protein	CG2727	scavenger receptor activity ; GO:0005044	macrophage activation ; GO:0042116 |apoptosis ; GO:0006915	#N/A				#N/A				#N/A				#N/A				#N/A				#N/A				GH06663	-2.91034	0.458141	0.00990615	GH06663	-10.5238	0.237491	0	#N/A				#N/A				#N/A
GH07959	CG7227	CG7227			scavenger receptor activity ; GO:0005044	macrophage activation ; GO:0042116 |apoptosis ; GO:0006915	#N/A				#N/A				#N/A				#N/A				#N/A				#N/A				#N/A				#N/A				#N/A				#N/A				#N/A
GH19047	CG3829	CG3829			scavenger receptor activity ; GO:0005044	macrophage activation ; GO:0042116 |apoptosis ; GO:0006915	#N/A				#N/A				#N/A				GH19047	6.89164	3.38802	0	#N/A				#N/A				GH19047	1.98133	2.21114	0.16023	#N/A				#N/A				#N/A				#N/A
GH23463	18w	18w	18 wheeler	Toll like receptor|l(2)00053|toll|18 Wheeler|CT25100|18W|18-Wheeler|18-wheeler|tlr|CG8896	transmembrane receptor activity ; GO:0004888	macrophage activation ; GO:0042116 |defense response to bacteria ; GO:0042742 |cytokine and chemokine mediated signaling pathway ; GO:0019221 |cell adhesion ; GO:0007155	#N/A				#N/A				#N/A				#N/A				#N/A				#N/A				#N/A				#N/A				#N/A				#N/A				#N/A
LD03945	Toll-7	Toll-7		Toll-7|toll|dTLR7|Toll-like|CT24947|Tl-7|CG8595	transmembrane receptor activity ; GO:0004888	macrophage activation ; GO:0042116 |defense response to bacteria ; GO:0042742 |cytokine and chemokine mediated signaling pathway ; GO:0019221 |cell adhesion ; GO:0007155	#N/A				#N/A				#N/A				#N/A				#N/A				#N/A				LD03945	3.78197	2.16767	0	#N/A				#N/A				#N/A				#N/A
LD45056	mio	mio		missing oocyte|CG15384|CG7074	chaperone activity ; GO:0003754	maintenance of oocyte identity (sensu Insecta) ; GO:0016350	LD45056	4.87752	2.09286	0	#N/A				#N/A				LD45056	4.64689	3.23203	0	LD45056	4.6948	2.13109	0	#N/A				LD45056	2.50356	2.50059	0.0649459	#N/A				#N/A				#N/A				#N/A
LP07247	dap	dap	dacapo	l(2)04454|cdi4|E(Sev-CycE)2B|Cdi4: Cyclin-dependent kinase interactor 4|CDI4|CG1772	cyclin-dependent protein kinase inhibitor activity ; GO:0004861	maintenance of oocyte identity (sensu Insecta) ; GO:0016350	#N/A				#N/A				#N/A				#N/A				#N/A				#N/A				#N/A				#N/A				#N/A				#N/A				#N/A
GH05615	to	to		takeout|CG11853	molecular_function unknown ; GO:0005554	male courtship behavior ; GO:0008049	#N/A				#N/A				GH05615	3.45016	2.58679	0	#N/A				#N/A				GH05615	5.0566	2.30576	0	#N/A				#N/A				#N/A				#N/A				#N/A
SD06355	qtc	qtc		quick-to-court|CG14039		male courtship behavior ; GO:0008049 |courtship behavior ; GO:0007619	#N/A				#N/A				#N/A				#N/A				#N/A				#N/A				#N/A				#N/A				#N/A				#N/A				#N/A
GH08308	dsx	dsx	doublesex	ix-62c: intersex-62c|Hr: Hermaphrodite|Dmdsx|CG11094	RNA polymerase II transcription factor activity ; GO:0003702 |specific RNA polymerase II transcription factor activity ; GO:0003704 |transcription factor activity ; GO:0003700 |zinc ion binding ; GO:0008270 |mRNA binding ; GO:0003729 |DNA binding ; GO:000	male genital morphogenesis (sensu Holometabola) ; GO:0007485 |female genital morphogenesis (sensu Holometabola) ; GO:0007486	#N/A				#N/A				#N/A				#N/A				#N/A				#N/A				#N/A				#N/A				#N/A				#N/A				#N/A
GH01501	Epac	Epac		D-EPAC|CG3427	cyclic nucleotide dependent guanyl-nucleotide exchange factor activity ; GO:0017132	MAPKKK cascade ; GO:0000165	#N/A				#N/A				#N/A				#N/A				#N/A				#N/A				#N/A				#N/A				#N/A				#N/A				#N/A
LD17675	Gap1	Gap1	GTPase-activating protein 1	seven extra|Ras-GAP|GAP1|Gap|rasGAP|gap1|sxt: sextra|rI533|mip: more inner photoreceptors|CG6721	Ras GTPase activator activity ; GO:0005099	MAPKKK cascade ; GO:0000165	#N/A				#N/A				#N/A				#N/A				#N/A				#N/A				#N/A				#N/A				#N/A				#N/A				#N/A
LD27520	Gap1		GTPase-activating protein 1	seven extra|Ras-GAP|GAP1|Gap|rasGAP|gap1|sxt: sextra|rI533|mip: more inner photoreceptors|CG6721	Ras GTPase activator activity ; GO:0005099	MAPKKK cascade ; GO:0000165	#N/A				#N/A				#N/A				#N/A				#N/A				#N/A				#N/A				#N/A				#N/A				#N/A				#N/A
SD09318	vap	vap	vacuolar peduncle	Gap1|D-RasGAP|rasGap|RasGap|CG9209	Ras GTPase activator activity ; GO:0005099	MAPKKK cascade ; GO:0000165	#N/A				#N/A				#N/A				#N/A				#N/A				#N/A				#N/A				SD09318	10.8602	2.14345	0	#N/A				#N/A				#N/A
GM01778	CG33275	CG33167		CG7511|CG7513|CG7520|CG7515|CG33167	guanyl-nucleotide exchange factor activity ; GO:0005085	MAPKKK cascade ; GO:0000165 |G-protein coupled receptor protein signaling pathway ; GO:0007186	#N/A				#N/A				#N/A				#N/A				#N/A				#N/A				#N/A				#N/A				#N/A				#N/A				#N/A
LD43457	CG30440	CG30440		CG12183|CG10416|CG10412	guanyl-nucleotide exchange factor activity ; GO:0005085	MAPKKK cascade ; GO:0000165 |G-protein coupled receptor protein signaling pathway ; GO:0007186	#N/A				LD43457	-5.37689	0.389972	0	#N/A				#N/A				#N/A				#N/A				#N/A				LD43457	6.30039	3.52087	0	#N/A				#N/A				#N/A
SD09178	Mekk1	Mekk1		dMEKK|D-MEKK1|mekk1b|mekk1a|MEKK4|DmMEKK1|CG7717	MAP kinase kinase kinase activity ; GO:0004709 ; EC:2.7.1.- |receptor signaling protein serine/threonine kinase activity ; GO:0004702 ; EC:2.7.1.-	MAPKKK cascade ; GO:0000165 |JNK cascade ; GO:0007254	#N/A				#N/A				#N/A				#N/A				#N/A				#N/A				#N/A				#N/A				#N/A				#N/A				#N/A
LD14856	CG8789	CG8789		DLK/ZPK	protein serine/threonine kinase activity ; GO:0004674 |protein kinase activity ; GO:0004672 ; EC:2.7.1.37 |receptor signaling protein serine/threonine kinase activity ; GO:0004702 ; EC:2.7.1.-	MAPKKK cascade ; GO:0000165 |JNK cascade ; GO:0007254	#N/A				#N/A				#N/A				#N/A				#N/A				#N/A				#N/A				#N/A				#N/A				#N/A				#N/A
LD32255	grk	grk	gurken	Grk|CT32746|CG17610	gurken receptor binding ; GO:0008317 |epidermal growth factor receptor binding ; GO:0005154	maternal determination of dorsal/ventral axis, follicular epithelium, germ-line encoded ; GO:0008070 |eggshell pattern formation (sensu Insecta) ; GO:0030381	#N/A				#N/A				#N/A				#N/A				#N/A				#N/A				#N/A				#N/A				#N/A				#N/A				#N/A
LD08638	mre11	mre11	meiotic recombination 11	Mre11|MRE11|CG16928	exodeoxyribonuclease activity ; GO:0004529 |endodeoxyribonuclease activity ; GO:0004520 |nucleic acid binding ; GO:0003676 |exonuclease activity ; GO:0004527 |endonuclease activity ; GO:0004519	meiosis ; GO:0007126 |double-strand break repair ; GO:0006302	#N/A				#N/A				LD08638	4.8833	2.06778	0	LD08638	5.41591	3.55766	0	LD08638	4.11461	2.7066	0	LD08638	6.42942	2.94704	0	LD08638	4.44111	2.93309	0	LD08638	2.00345	2.00403	0	#N/A				#N/A				#N/A
LD15403	sra	sra		sarah|nebula|nla|89B11|CG6072	receptor binding ; GO:0005102	meiosis I ; GO:0007127	#N/A				#N/A				#N/A				LD15403	2.98192	2.03449	0	LD15403	5.10524	2.1024	0	#N/A				#N/A				#N/A				#N/A				#N/A				#N/A
LD43270	cort	cort	cortex	cor|CG11330	molecular_function unknown ; GO:0005554	meiosis I, chromosome segregation ; GO:0045143 |female meiosis ; GO:0007143	#N/A				#N/A				#N/A				#N/A				#N/A				#N/A				#N/A				#N/A				#N/A				#N/A				#N/A
GM13293	rec	rec	recombination-defective	rec1|rec-1|CG4828|CG14875|CG31293	DNA replication origin binding ; GO:0003688 |ATP dependent DNA helicase activity ; GO:0004003	meiotic recombination ; GO:0007131 |DNA replication ; GO:0006260	#N/A				#N/A				#N/A				#N/A				#N/A				#N/A				#N/A				#N/A				#N/A				#N/A				#N/A
GH04080	Bc	Bc	Black cells	pro-phenol oxidase A1.|i12|bc|pro-A|DmePPOA1|proPO|prophenoloxidase A<down>1</down>|pro-POA<down>1</down>|Phox: Phenol oxidase|Mox: Monophenol oxidase|PHOX|MPO|DPO|Monophenol oxidase|Dox-A1: Diphenol oxidase A1 subunit|CG5779	monophenol monooxygenase activity ; GO:0004503 ; EC:1.14.18.1	melanization defense response ; GO:0035006	#N/A				#N/A				#N/A				#N/A				#N/A				GH04080	-6.31587	0.315526	0	GH04080	-7.12938	0.112285	0	GH04080	7.96252	3.87249	0	#N/A				GH04080	4.15045	5.6531	0	#N/A
GH07841	mam	mam	mastermind	l(2)04615|l(2)03505|dMam|Dm0064|mam(CAG)<down>7</down>|SR2-4|N-2G|CG8118		mesoderm cell fate determination ; GO:0007500	#N/A				#N/A				#N/A				#N/A				#N/A				#N/A				#N/A				#N/A				#N/A				#N/A				#N/A
SD04693	CG10641	CG10641			calcium ion binding ; GO:0005509	mesoderm development ; GO:0007498	#N/A				#N/A				#N/A				#N/A				#N/A				#N/A				#N/A				#N/A				#N/A				#N/A				#N/A
LD25803	CG9509	CG9509			choline dehydrogenase activity ; GO:0008812 ; EC:1.1.99.1	mesoderm development ; GO:0007498	#N/A				#N/A				#N/A				#N/A				#N/A				#N/A				#N/A				LD25803	-6.66392	0.360331	0	#N/A				LD25803	5.89967	4.51791	0	#N/A
GH16081	mbl	mm	muscleblind	mindmelt|n(2)k07110|Muscleblind|l(2)k05507|l(2)01038|mm|l(2)k01212|CG10941|CG33197|CG14477	RNA binding ; GO:0003723 |nucleic acid binding ; GO:0003676 |DNA binding ; GO:0003677	mesoderm development ; GO:0007498	#N/A				#N/A				#N/A				#N/A				#N/A				#N/A				#N/A				#N/A				#N/A				#N/A				#N/A
GH02414	CG3960	CG3960		BcDNA:GH23906	structural constituent of cytoskeleton ; GO:0005200 |actin binding ; GO:0003779	mesoderm development ; GO:0007498	#N/A				#N/A				#N/A				#N/A				#N/A				#N/A				#N/A				#N/A				#N/A				#N/A				#N/A
GH23906	CG3960	BcDNA:GH23906		BcDNA:GH23906	structural constituent of cytoskeleton ; GO:0005200 |actin binding ; GO:0003779	mesoderm development ; GO:0007498	#N/A				#N/A				#N/A				#N/A				#N/A				#N/A				#N/A				#N/A				#N/A				#N/A				#N/A
GH14085	Prm		Paramyosin	Paramyosin/Miniparamyosin|FBgn0003149|miniparamyosin|PM/mPM|l(3)10631|Para|paramyosin|CG5939	structural constituent of cytoskeleton ; GO:0005200 |cytoskeletal protein binding ; GO:0008092 |motor activity ; GO:0003774 |structural constituent of muscle ; GO:0008307	mesoderm development ; GO:0007498	#N/A				#N/A				#N/A				#N/A				#N/A				#N/A				GH14085	-3.27488	0.392359	0	#N/A				#N/A				#N/A				#N/A
GH17893	Prm	Prm	Paramyosin	Paramyosin/Miniparamyosin|FBgn0003149|miniparamyosin|PM/mPM|l(3)10631|Para|paramyosin|CG5939	structural constituent of cytoskeleton ; GO:0005200 |cytoskeletal protein binding ; GO:0008092 |motor activity ; GO:0003774 |structural constituent of muscle ; GO:0008307	mesoderm development ; GO:0007498	#N/A				#N/A				#N/A				#N/A				#N/A				#N/A				#N/A				#N/A				#N/A				#N/A				#N/A
GH22991	dei		delilah	Delilah|del|CG5441	transcription factor activity ; GO:0003700 |specific RNA polymerase II transcription factor activity ; GO:0003704	mesoderm development ; GO:0007498	GH22991	3.40942	2.04332	0	GH22991	6.18649	2.42948	0	#N/A				#N/A				#N/A				GH22991	0.995336	4.0159	1.49409	#N/A				#N/A				#N/A				#N/A				#N/A
LD08591	up	BcDNA:LD08591	upheld	BcDNA:LD08591|TpnT|FBgn0004169|upheld2|troponin T|Troponin T|troponin-T|wupB|dro TnT|int: indented thorax|CG7107	tropomyosin binding ; GO:0005523	mesoderm development ; GO:0007498	#N/A				#N/A				#N/A				#N/A				#N/A				#N/A				#N/A				LD08591	0.906472	2.35509	0.803843	#N/A				#N/A				#N/A
LD45641	up	up	upheld	BcDNA:LD08591|TpnT|FBgn0004169|upheld2|troponin T|Troponin T|troponin-T|wupB|dro TnT|int: indented thorax|CG7107	tropomyosin binding ; GO:0005523	mesoderm development ; GO:0007498	#N/A				#N/A				#N/A				#N/A				#N/A				#N/A				#N/A				#N/A				#N/A				#N/A				#N/A
GH09123	CG3987	CG3987				mesoderm development ; GO:0007498	#N/A				#N/A				#N/A				#N/A				#N/A				#N/A				#N/A				GH09123	-5.51121	0.427241	0	#N/A				#N/A				#N/A
GH19182	CG6416	CG6416				mesoderm development ; GO:0007498	#N/A				#N/A				#N/A				#N/A				#N/A				#N/A				GH19182	-3.65515	0.387134	0	#N/A				#N/A				#N/A				#N/A
GH22719	CG1942	CG1942				mesoderm development ; GO:0007498	#N/A				#N/A				#N/A				#N/A				#N/A				#N/A				GH22719	-4.07084	0.429779	0	#N/A				#N/A				#N/A				#N/A
GH24859	CG16719	CG16719				mesoderm development ; GO:0007498	#N/A				#N/A				#N/A				#N/A				#N/A				GH24859	2.71569	3.46073	0.0303744	GH24859	21.2557	9.3006	0	#N/A				#N/A				#N/A				#N/A
GH26094	CG17470	CG17470		38D.25		mesoderm development ; GO:0007498	#N/A				#N/A				#N/A				#N/A				#N/A				GH26094	2.42597	5.75553	0.0303744	GH26094	27.6158	19.1125	0	#N/A				#N/A				#N/A				#N/A
GM09210	CG6416					mesoderm development ; GO:0007498	#N/A				#N/A				#N/A				#N/A				#N/A				#N/A				GM09210	1.70792	2.58538	0.274036	#N/A				#N/A				GM09210	-3.06318	0.496749	0	#N/A
LD26007	meso18E	meso18E		anon-18DEd|ld26007|Dmeso18E|Mmeso18E|CG14233		mesoderm development ; GO:0007498	#N/A				#N/A				#N/A				#N/A				#N/A				#N/A				#N/A				#N/A				#N/A				#N/A				#N/A
LP02193	blow	blow	blown fuse	l(2)43Eb|CG1363		mesoderm development ; GO:0007498	#N/A				#N/A				#N/A				#N/A				#N/A				#N/A				#N/A				#N/A				#N/A				#N/A				#N/A
GH13369	sax	sax	saxophone	STK-B|Bkr43E|Brk43E|Sax|CG1891	hematopoietin/interferon-class (D200-domain) cytokine receptor activity ; GO:0004896 |type I transforming growth factor beta receptor activity ; GO:0005025 |protein kinase activity ; GO:0004672 ; EC:2.7.1.37 |protein serine/threonine kinase activity ; GO:	mesoderm development ; GO:0007498 |cytokine and chemokine mediated signaling pathway ; GO:0019221	#N/A				#N/A				#N/A				#N/A				#N/A				#N/A				#N/A				#N/A				#N/A				#N/A				#N/A
LD10950	NFAT	NFAT		Rel domain protein|Misexpression Suppressor of Ras 1|NF-AT5|NFAT5|Drosophila TonEBP|dNFAT|MESR1|EP1335|CG11172	transcription factor activity ; GO:0003700 |RNA polymerase II transcription factor activity ; GO:0003702	mesoderm development ; GO:0007498 |cytokine and chemokine mediated signaling pathway ; GO:0019221 |cellular defense response ; GO:0006968	#N/A				#N/A				#N/A				#N/A				#N/A				LD10950	3.71613	2.01252	0	#N/A				#N/A				#N/A				#N/A				#N/A
LD22771	CG6923	CG6923				mesoderm development ; GO:0007498 |development ; GO:0007275	#N/A				#N/A				#N/A				#N/A				#N/A				#N/A				#N/A				#N/A				#N/A				#N/A				#N/A
GH02974	amx	amx	almondex	BcDNA:GH02974|fs(1)amx|CG12127	endoribonuclease activity ; GO:0004521 |endodeoxyribonuclease activity ; GO:0004520 |nucleic acid binding ; GO:0003676	mesoderm development ; GO:0007498 |DNA replication ; GO:0006260	#N/A				#N/A				#N/A				#N/A				#N/A				#N/A				#N/A				#N/A				#N/A				#N/A				#N/A
GM01870	spen	BcDNA:GM01870		split ends|polycephalon|yippee interacting protein 1|yip1|En(yan<up>ACT</up>)2-7|E(Raf)2A|BcDNA:GM01870|rhinoceros|EK2-9|E(Sev-CycE)2A|EY2-7|spe: spectacled|E(E2F)2A|rno|136/24|poc|l(2)k08102|l(2)k07612|l(2)k06805|l(2)03350|CG18497	transcription cofactor activity ; GO:0003712 |RNA binding ; GO:0003723 |transcription regulator activity ; GO:0030528	mesoderm development ; GO:0007498 |ectoderm development ; GO:0007398	#N/A				#N/A				#N/A				#N/A				#N/A				GM01870	5.26565	2.09444	0	GM01870	4.70333	2.21758	0	#N/A				#N/A				#N/A				#N/A
LD03167	spen	spen		split ends|polycephalon|yippee interacting protein 1|yip1|En(yan<up>ACT</up>)2-7|E(Raf)2A|BcDNA:GM01870|rhinoceros|EK2-9|E(Sev-CycE)2A|EY2-7|spe: spectacled|E(E2F)2A|rno|136/24|poc|l(2)k08102|l(2)k07612|l(2)k06805|l(2)03350|CG18497	transcription cofactor activity ; GO:0003712 |RNA binding ; GO:0003723 |transcription regulator activity ; GO:0030528	mesoderm development ; GO:0007498 |ectoderm development ; GO:0007398	#N/A				#N/A				#N/A				#N/A				#N/A				LD03167	4.11229	2.24448	0	LD03167	4.32827	4.82039	0	#N/A				#N/A				#N/A				#N/A
LD15253	spen	spen		split ends|polycephalon|yippee interacting protein 1|yip1|En(yan<up>ACT</up>)2-7|E(Raf)2A|BcDNA:GM01870|rhinoceros|EK2-9|E(Sev-CycE)2A|EY2-7|spe: spectacled|E(E2F)2A|rno|136/24|poc|l(2)k08102|l(2)k07612|l(2)k06805|l(2)03350|CG18497	transcription cofactor activity ; GO:0003712 |RNA binding ; GO:0003723 |transcription regulator activity ; GO:0030528	mesoderm development ; GO:0007498 |ectoderm development ; GO:0007398	#N/A				#N/A				#N/A				#N/A				#N/A				LD15253	5.22986	2.25959	0	LD15253	4.16678	6.01918	0	#N/A				#N/A				#N/A				#N/A
SD03119	spen			split ends|polycephalon|yippee interacting protein 1|yip1|En(yan<up>ACT</up>)2-7|E(Raf)2A|BcDNA:GM01870|rhinoceros|EK2-9|E(Sev-CycE)2A|EY2-7|spe: spectacled|E(E2F)2A|rno|136/24|poc|l(2)k08102|l(2)k07612|l(2)k06805|l(2)03350|CG18497	transcription cofactor activity ; GO:0003712 |RNA binding ; GO:0003723 |transcription regulator activity ; GO:0030528	mesoderm development ; GO:0007498 |ectoderm development ; GO:0007398	SD03119	2.62472	3.12291	0	#N/A				#N/A				SD03119	2.49978	2.09727	0	#N/A				SD03119	3.655	2.96157	0	SD03119	3.98923	9.35582	0	#N/A				#N/A				#N/A				#N/A
LD28132	CG4500	BG:DS05899.1		anon-EST:CL2a9|2a9|BG:DS05899.1|I: Intensifier of Bar	long-chain-fatty-acid-CoA ligase activity ; GO:0004467 ; EC:6.2.1.3	mesoderm development ; GO:0007498 |fatty acid metabolism ; GO:0006631	#N/A				#N/A				#N/A				#N/A				#N/A				#N/A				#N/A				#N/A				#N/A				#N/A				#N/A
LD03509	exd	M21017|DMRG	extradenticle	anon-fast-evolving-1H3|l(1)IV|anon-EST:fe1H3|Pbx1: Pbx1-oncogene-like|Dm-EXD|DExd|EXD|td48|Dpbx|CG8933	specific RNA polymerase II transcription factor activity ; GO:0003704	mesoderm development ; GO:0007498 |hemopoiesis ; GO:0030097	#N/A				#N/A				#N/A				#N/A				#N/A				#N/A				#N/A				#N/A				#N/A				#N/A				#N/A
LD36516	CG8806	BcDNA:LD36516		BcDNA:LD36516		mesoderm development ; GO:0007498 |hemopoiesis ; GO:0030097 |development ; GO:0007275	#N/A				#N/A				#N/A				#N/A				#N/A				#N/A				#N/A				#N/A				#N/A				#N/A				#N/A
GH10821	CG11967	CG11967			hydro-lyase activity ; GO:0016836 ; EC:4.2.1.- |lyase activity ; GO:0016829 ; EC:4.-.-.-	metabolism ; GO:0008152	GH10821	3.46385	2.40735	0	#N/A				#N/A				#N/A				#N/A				#N/A				#N/A				#N/A				#N/A				#N/A				#N/A
LD36566	CG1532	CG1532			lyase activity ; GO:0016829 ; EC:4.-.-.-	metabolism ; GO:0008152	#N/A				#N/A				#N/A				LD36566	-17.7104	0.287665	0	#N/A				#N/A				#N/A				LD36566	-7.52208	0.426907	0	#N/A				LD36566	3.7222	2.11802	0	#N/A
GH11824	CG12162	CG12162			methyltransferase activity ; GO:0008168 ; EC:2.1.1.- |transferase activity ; GO:0016740 ; EC:2.-.-.-	metabolism ; GO:0008152	#N/A				#N/A				#N/A				#N/A				#N/A				#N/A				#N/A				#N/A				#N/A				#N/A				#N/A
GH02863	CG3270	CG3270			oxidoreductase activity ; GO:0016491 ; EC:1.-.-.-	metabolism ; GO:0008152	#N/A				#N/A				#N/A				#N/A				#N/A				#N/A				#N/A				#N/A				#N/A				#N/A				#N/A
LD12826	AcCoAS	AcCoAS	Acetyl Coenzyme A synthase	Acetyl CoA synthetase|Acetyl-CoA synthase|ACS|Acetyl CoA synthase|acetyl-CoA synthetase|acetate-coenzyme A ligase|CG9390	acetate-CoA ligase activity ; GO:0003987 ; EC:6.2.1.1	metabolism ; GO:0008152 |fatty acid metabolism ; GO:0006631	#N/A				#N/A				#N/A				LD12826	-5.2337	0.253711	0	LD12826	-5.75063	0.170626	0	#N/A				LD12826	-8.27835	0.213027	0	#N/A				#N/A				#N/A				#N/A
LD39082	CG10639	CG10639			oxidoreductase activity ; GO:0016491 ; EC:1.-.-.-	metabolism ; GO:0008152 |lipid metabolism ; GO:0006629	#N/A				#N/A				#N/A				#N/A				#N/A				#N/A				LD39082	-4.64372	0.35093	0	#N/A				#N/A				#N/A				#N/A
GH04560	CG18815	CG18815			phospholipase activity ; GO:0004620 ; EC:3.1.1.- |lipase activity ; GO:0016298 ; EC:3.1.1.- |hydrolase activity ; GO:0016787 ; EC:3.-.-.- |hydrolase activity, acting on ester bonds ; GO:0016788 ; EC:3.1.-.-	metabolism ; GO:0008152 |lipid metabolism ; GO:0006629	#N/A				#N/A				#N/A				#N/A				#N/A				#N/A				GH04560	-4.46049	0.442048	0	#N/A				#N/A				#N/A				#N/A
LP07906	CG32447	CG32447		CG14571|CG7155	metabotropic glutamate, GABA-B-like receptor activity ; GO:0008067	metabotropic glutamate receptor signaling pathway ; GO:0007216	#N/A				#N/A				#N/A				#N/A				#N/A				#N/A				#N/A				#N/A				#N/A				#N/A				#N/A
GH13807	Aats-met	CG31322		Methionyl-tRNA synthetase|MetRS|MRS|CG9612|CG8684|CG31322	RNA binding ; GO:0003723 |methionine-tRNA ligase activity ; GO:0004825 ; EC:6.1.1.10	methionyl-tRNA aminoacylation ; GO:0006431	#N/A				#N/A				#N/A				#N/A				#N/A				#N/A				#N/A				#N/A				#N/A				#N/A				#N/A
LD46661	hep	hep	hemipterous	l(1)7P1|hem|DHEP/MKK7|HEP/MKK7|HEP|l(1)G0208|l(1)G0107|JNKK|DMKK7|hp|CG2190|CG4353	protein kinase activity ; GO:0004672 ; EC:2.7.1.37 |JUN kinase kinase activity ; GO:0008545 ; EC:2.7.1.- |MAP kinase kinase activity ; GO:0004708 ; EC:2.7.1.- |receptor signaling protein serine/threonine kinase activity ; GO:0004702 ; EC:2.7.1.-	micropyle formation ; GO:0046844 |lamellipodium biogenesis ; GO:0030032 |filopodium formation ; GO:0046847 |eggshell pattern formation (sensu Insecta) ; GO:0030381 |dorsal closure, spreading of leading edge cells ; GO:0007395 |dorsal closure ; GO:0007391	#N/A				#N/A				#N/A				#N/A				#N/A				#N/A				#N/A				#N/A				#N/A				#N/A				#N/A
GM14553	l(1)dd4	l(1)dd4	lethal (1) discs degenerate 4	gamma-tubulin ring protein 91|Grip91|dGRIP91|dd4|GRIP91|l(1)G0122|Dgrip91|l(1)d.deg.-4|l(1)d deg-4|l(1)d.deg.4|CG10988	structural constituent of cytoskeleton ; GO:0005200 |microtubule binding ; GO:0008017	microtubule nucleation ; GO:0007020 |cell cycle ; GO:0007049	#N/A				#N/A				#N/A				#N/A				#N/A				#N/A				#N/A				#N/A				#N/A				#N/A				#N/A
GM08528	klar		klarsicht	Klar|marbles|kls|marb|CG17046	ATPase activity, coupled ; GO:0042623	microtubule-based movement ; GO:0007018	GM08528	5.7961	2.29737	0	#N/A				GM08528	3.04274	2.17007	0	GM08528	5.47089	2.10331	0	#N/A				GM08528	3.45183	2.37605	0	GM08528	4.79504	3.03982	0	#N/A				#N/A				#N/A				#N/A
LD08331	klar	klar	klarsicht	Klar|marbles|kls|marb|CG17046	ATPase activity, coupled ; GO:0042623	microtubule-based movement ; GO:0007018	#N/A				#N/A				#N/A				#N/A				#N/A				#N/A				LD08331	2.83115	2.00716	0.00990615	#N/A				#N/A				#N/A				#N/A
GH01827	CG7051				ATPase activity, coupled ; GO:0042623 |structural constituent of cytoskeleton ; GO:0005200 |motor activity ; GO:0003774	microtubule-based movement ; GO:0007018	#N/A				#N/A				#N/A				#N/A				#N/A				#N/A				#N/A				#N/A				#N/A				#N/A				#N/A
GH05829	CG9313	CG9313			ATPase activity, coupled ; GO:0042623 |structural constituent of cytoskeleton ; GO:0005200 |motor activity ; GO:0003774	microtubule-based movement ; GO:0007018	#N/A				#N/A				#N/A				#N/A				#N/A				GH05829	1.99149	3.83016	0.102265	GH05829	18.2311	6.75605	0	#N/A				#N/A				#N/A				#N/A
GH14707	CG10859	CG10859			ATPase activity, coupled ; GO:0042623 |structural constituent of cytoskeleton ; GO:0005200 |motor activity ; GO:0003774	microtubule-based movement ; GO:0007018	#N/A				#N/A				#N/A				#N/A				#N/A				#N/A				#N/A				#N/A				#N/A				#N/A				#N/A
GH10889	CG10695	CG10695			microtubule motor activity ; GO:0003777	microtubule-based movement ; GO:0007018	#N/A				#N/A				#N/A				#N/A				#N/A				#N/A				#N/A				#N/A				#N/A				#N/A				#N/A
LD13052	Kap3	Kap		Kinesin associated protein 3|Kinesin II accessory protein|Kap|DmKAP|dKAP3|KAP3|CG11759	microtubule motor activity ; GO:0003777 |motor activity ; GO:0003774	microtubule-based movement ; GO:0007018	#N/A				#N/A				#N/A				#N/A				#N/A				#N/A				#N/A				#N/A				#N/A				#N/A				#N/A
LD16285	l(2)06496	l(2)06496		dynactin, p24 subunit|CG9893		microtubule-based movement ; GO:0007018	#N/A				#N/A				#N/A				#N/A				#N/A				#N/A				#N/A				#N/A				#N/A				#N/A				#N/A
GH10050	CG10540	CG10540			structural constituent of cytoskeleton ; GO:0005200 |barbed-end actin capping activity ; GO:0003783 |F-actin capping activity ; GO:0003782	microtubule-based movement ; GO:0007018 |actin cytoskeleton organization and biogenesis ; GO:0030036	#N/A				#N/A				#N/A				#N/A				#N/A				#N/A				#N/A				#N/A				#N/A				#N/A				#N/A
GH25733	CG6971	CG6971			ATPase activity, coupled ; GO:0042623 |structural constituent of cytoskeleton ; GO:0005200	microtubule-based movement ; GO:0007018 |cell motility ; GO:0006928	#N/A				#N/A				#N/A				#N/A				#N/A				#N/A				GH25733	8.77056	3.44359	0	#N/A				#N/A				#N/A				#N/A
GH13213	CG32392			CG14912|CG10099	microtubule binding ; GO:0008017	microtubule-based process ; GO:0007017	#N/A				#N/A				#N/A				#N/A				#N/A				#N/A				#N/A				#N/A				#N/A				#N/A				#N/A
LD02352	Cp190	Cen190	Centrosomal protein 190kD	Map190|AbS1-4|CP-60|dmap190|CP-190|CP190|Dmap190|Cen190|Bx63|DMAP-190|DMAP190|Rb188|Cen185|CG6384	microtubule binding ; GO:0008017	microtubule-based process ; GO:0007017	#N/A				#N/A				#N/A				#N/A				#N/A				#N/A				#N/A				#N/A				#N/A				#N/A				#N/A
LD02709	Map60	Map60	Microtubule-associated protein 60	Centrosome associated protein 60|Cp60|CP-60|CP60|DMAP-60|DMAP60|CG1825	microtubule binding ; GO:0008017	microtubule-based process ; GO:0007017	#N/A				#N/A				#N/A				#N/A				#N/A				#N/A				#N/A				#N/A				#N/A				#N/A				#N/A
LD12965	Map205	Map205	Microtubule-associated protein 205	MAP4|205-kDa MAP|MAP205|205kDa MAP|205kD MAP|205K MAP|CG1483	microtubule binding ; GO:0008017	microtubule-based process ; GO:0007017	#N/A				#N/A				#N/A				#N/A				#N/A				#N/A				#N/A				#N/A				#N/A				#N/A				#N/A
LD13195	Mapmodulin	Mapmodulin		Mapmodulin|anon-fast-evolving-3A2|anon-EST:fe3A2|CT42180|CT18148|CG5784	phosphatase inhibitor activity ; GO:0019212 |microtubule binding ; GO:0008017	microtubule-based process ; GO:0007017	#N/A				#N/A				#N/A				#N/A				#N/A				#N/A				#N/A				#N/A				#N/A				#N/A				#N/A
GH18634	msps	msps		mini spindles|MINISPINDLES|CG5000	protein binding ; GO:0005515 |structural constituent of cytoskeleton ; GO:0005200 |microtubule binding ; GO:0008017	microtubule-based process ; GO:0007017	#N/A				#N/A				#N/A				#N/A				#N/A				#N/A				#N/A				#N/A				#N/A				#N/A				#N/A
LD39479	asp	asp	abnormal spindle	anon-96Aa|Asp|CG6875	protein kinase activity ; GO:0004672 ; EC:2.7.1.37 |microtubule binding ; GO:0008017	microtubule-based process ; GO:0007017	#N/A				#N/A				#N/A				#N/A				#N/A				#N/A				#N/A				#N/A				#N/A				#N/A				#N/A
GH13165	CG3121	CG3121			structural constituent of cytoskeleton ; GO:0005200 |microtubule binding ; GO:0008017	microtubule-based process ; GO:0007017	#N/A				#N/A				#N/A				#N/A				#N/A				#N/A				GH13165	5.72054	3.49487	0	#N/A				#N/A				#N/A				#N/A
GH16413	Tektin-A	Tektin-A		Tektin A|TEKTIN A|BG:DS02252.2|CG4767	structural constituent of cytoskeleton ; GO:0005200 |microtubule binding ; GO:0008017	microtubule-based process ; GO:0007017	#N/A				#N/A				#N/A				#N/A				#N/A				#N/A				GH16413	8.79444	9.71532	0	#N/A				#N/A				#N/A				#N/A
LD08622	nuf		nuclear fallout	Corkscrew Interacting Protein-D2|anon-D2|EP3077|CIP-D2|D2|Cy3-23|nuclear-fallout|CG9999|CG7867	microtubule binding ; GO:0008017	microtubule-based process ; GO:0007017 |cytokinesis, actomyosin ring formation ; GO:0000915	#N/A				#N/A				#N/A				#N/A				#N/A				#N/A				#N/A				#N/A				#N/A				#N/A				#N/A
GH23455	CG1193			DmCG1193	ATPase activity ; GO:0016887 |microtubule severing activity ; GO:0008351 |microtubule binding ; GO:0008017	microtubule-based process ; GO:0007017 |intracellular protein transport ; GO:0006886	#N/A				#N/A				#N/A				#N/A				#N/A				#N/A				#N/A				#N/A				#N/A				#N/A				#N/A
LD31983	Lk6	Lk6		MNK/LK6|MESR8|LK6|CG6929|CG17342	protein kinase activity ; GO:0004672 ; EC:2.7.1.37 |protein serine/threonine kinase activity ; GO:0004674 |receptor signaling protein serine/threonine kinase activity ; GO:0004702 ; EC:2.7.1.-	microtubule-based process ; GO:0007017 |intracellular signaling cascade ; GO:0007242	LD31983	6.16755	4.59161	0	LD31983	4.40027	2.34672	0	LD31983	7.83573	4.33906	0	LD31983	5.80083	5.98781	0	LD31983	2.99179	3.13062	0	LD31983	4.09063	4.70159	0	LD31983	3.8224	51.1662	0	#N/A				LD31983	-4.19414	0.286145	0	LD31983	-6.36752	0.299526	0	#N/A
GM05003	Antp	Antp	Antennapedia	Ns: Nasobemia|BG:DS07700.1|ANTC|ANT-C|Antp1|DmAntp|ANT-P|3.4|AntP|DRO15DC96Z|DMANTPE1|Sex comb extra|antp|l(3)84Ba|Scx: Sex combs extra|Hu: Humeral|CG1028	specific RNA polymerase II transcription factor activity ; GO:0003704	midgut development ; GO:0007494 |heart development ; GO:0007507	#N/A				#N/A				#N/A				#N/A				#N/A				#N/A				GM05003	2.91566	2.15584	0.00990615	#N/A				#N/A				#N/A				#N/A
LD33666	Antp	Antp	Antennapedia	Ns: Nasobemia|BG:DS07700.1|ANTC|ANT-C|Antp1|DmAntp|ANT-P|3.4|AntP|DRO15DC96Z|DMANTPE1|Sex comb extra|antp|l(3)84Ba|Scx: Sex combs extra|Hu: Humeral|CG1028	specific RNA polymerase II transcription factor activity ; GO:0003704	midgut development ; GO:0007494 |heart development ; GO:0007507	#N/A				#N/A				#N/A				#N/A				#N/A				#N/A				#N/A				#N/A				#N/A				#N/A				#N/A
LD02235	Thd1	Thd1		G/T-mismatch-specific-thymine-DNA-glycosylase|CG1981	double-stranded DNA binding ; GO:0003690 |pyrimidine-specific mismatch base pair DNA N-glycosylase activity ; GO:0008263	mismatch repair ; GO:0006298	#N/A				#N/A				#N/A				#N/A				#N/A				#N/A				#N/A				#N/A				#N/A				#N/A				#N/A
LP11673	Thd1			G/T-mismatch-specific-thymine-DNA-glycosylase|CG1981	double-stranded DNA binding ; GO:0003690 |pyrimidine-specific mismatch base pair DNA N-glycosylase activity ; GO:0008263	mismatch repair ; GO:0006298	#N/A				#N/A				#N/A				#N/A				#N/A				#N/A				#N/A				#N/A				#N/A				#N/A				#N/A
GH18717	Mlh1	Mlh1		dmlh1|dmlh-1|CG11482	nucleic acid binding ; GO:0003676	mismatch repair ; GO:0006298	#N/A				#N/A				#N/A				#N/A				#N/A				#N/A				#N/A				#N/A				#N/A				#N/A				#N/A
SD07911	Pms2	Pms2		dpms2|Mlh2|pms2|dmlh2|dmlh-2|CG8169	nucleic acid binding ; GO:0003676	mismatch repair ; GO:0006298	#N/A				#N/A				#N/A				#N/A				#N/A				#N/A				#N/A				#N/A				#N/A				#N/A				#N/A
GH09064	CG2183	CG2183				mismatch repair ; GO:0006298	#N/A				#N/A				#N/A				#N/A				#N/A				#N/A				#N/A				#N/A				#N/A				#N/A				#N/A
GH11346	CG18418	CG18418			oxoglutarate:malate antiporter activity ; GO:0015367 |carrier activity ; GO:0005386	mitochondrial alpha-ketoglutarate/malate transport ; GO:0006840 |cation transport ; GO:0006812	#N/A				#N/A				#N/A				#N/A				#N/A				#N/A				GH11346	14.6357	13.206	0	#N/A				#N/A				#N/A				#N/A
SD09259	CG1907	CG1907			oxoglutarate:malate antiporter activity ; GO:0015367 |carrier activity ; GO:0005386	mitochondrial alpha-ketoglutarate/malate transport ; GO:0006840 |cation transport ; GO:0006812	#N/A				#N/A				#N/A				#N/A				#N/A				SD09259	-3.37158	0.478002	0	SD09259	-5.55668	0.232817	0	#N/A				#N/A				SD09259	6.86891	2.74295	0	#N/A
GM14452	CG10664	CG10664		IV: transcript group IV	cytochrome-c oxidase activity ; GO:0004129 ; EC:1.9.3.1	mitochondrial electron transport, cytochrome c to oxygen ; GO:0006123	#N/A				#N/A				#N/A				#N/A				#N/A				#N/A				GM14452	-4.57554	0.239902	0	#N/A				#N/A				GM14452	5.85614	2.12062	0	#N/A
LD14731	CG2249	BcDNA:LD14731		anon-fast-evolving-3A1|anon-EST:fe3A1|BcDNA:LD14731|VIIc	cytochrome-c oxidase activity ; GO:0004129 ; EC:1.9.3.1	mitochondrial electron transport, cytochrome c to oxygen ; GO:0006123	#N/A				#N/A				#N/A				LD14731	-4.52973	0.408526	0	#N/A				LD14731	-5.4837	0.419027	0	LD14731	-5.65543	0.227978	0	#N/A				#N/A				LD14731	7.23436	2.30103	0	#N/A
GH01660_rdnd	l(2)35Di	l(2)35Di	lethal (2) 35Di		NADH dehydrogenase activity;	mitochondrial electron transport, NADH to ubiquinone	#N/A				#N/A				#N/A				(GH01660)	-4.64865	0.485812	0	#N/A				#N/A				(GH01660)	-5.62883	0.249426	0	#N/A				#N/A				#N/A				#N/A
GH08937	CG5703	CG5703			NADH dehydrogenase (ubiquinone) activity ; GO:0008137 ; EC:1.6.5.3 |NADH dehydrogenase activity ; GO:0003954 ; EC:1.6.99.3	mitochondrial electron transport, NADH to ubiquinone ; GO:0006120	#N/A				#N/A				#N/A				#N/A				#N/A				#N/A				GH08937	-5.40741	0.284098	0	#N/A				#N/A				#N/A				#N/A
GM02062	ND23		NADH:ubiquinone reductase 23kD subunit precursor	CG3944	NADH dehydrogenase (ubiquinone) activity ; GO:0008137 ; EC:1.6.5.3 |NADH dehydrogenase activity ; GO:0003954 ; EC:1.6.99.3	mitochondrial electron transport, NADH to ubiquinone ; GO:0006120	#N/A				#N/A				#N/A				GM02062	-5.11606	0.443622	0	#N/A				#N/A				GM02062	-4.07128	0.313964	0	#N/A				#N/A				#N/A				#N/A
GM03559	Pdsw	Pdsw		anon-EST:Posey91|BcDNA:RE65754|l(2)k10101|CG8844	NADH dehydrogenase (ubiquinone) activity ; GO:0008137 ; EC:1.6.5.3 |NADH dehydrogenase activity ; GO:0003954 ; EC:1.6.99.3	mitochondrial electron transport, NADH to ubiquinone ; GO:0006120	#N/A				#N/A				#N/A				#N/A				#N/A				#N/A				GM03559	-4.77547	0.281498	0	#N/A				#N/A				#N/A				#N/A
GM13757	CG6020	CG6020			NADH dehydrogenase (ubiquinone) activity ; GO:0008137 ; EC:1.6.5.3 |NADH dehydrogenase activity ; GO:0003954 ; EC:1.6.99.3	mitochondrial electron transport, NADH to ubiquinone ; GO:0006120	#N/A				#N/A				#N/A				#N/A				#N/A				#N/A				GM13757	-2.56207	0.483456	0.0379699	#N/A				#N/A				#N/A				#N/A
GM14163	CG9140				NADH dehydrogenase (ubiquinone) activity ; GO:0008137 ; EC:1.6.5.3 |NADH dehydrogenase activity ; GO:0003954 ; EC:1.6.99.3	mitochondrial electron transport, NADH to ubiquinone ; GO:0006120	#N/A				#N/A				#N/A				#N/A				#N/A				#N/A				GM14163	-3.06554	0.450781	0	#N/A				#N/A				#N/A				#N/A
LD25561	CG12079	CG12079			NADH dehydrogenase (ubiquinone) activity ; GO:0008137 ; EC:1.6.5.3 |NADH dehydrogenase activity ; GO:0003954 ; EC:1.6.99.3	mitochondrial electron transport, NADH to ubiquinone ; GO:0006120	#N/A				#N/A				#N/A				#N/A				#N/A				#N/A				LD25561	-3.93654	0.31236	0	#N/A				#N/A				#N/A				#N/A
LD31474	CG9172	CG9172			NADH dehydrogenase (ubiquinone) activity ; GO:0008137 ; EC:1.6.5.3 |NADH dehydrogenase activity ; GO:0003954 ; EC:1.6.99.3	mitochondrial electron transport, NADH to ubiquinone ; GO:0006120	#N/A				#N/A				#N/A				#N/A				#N/A				#N/A				LD31474	-4.55665	0.325078	0	#N/A				#N/A				#N/A				#N/A
GH23780	CG11455	CG11455			NADH dehydrogenase activity ; GO:0003954 ; EC:1.6.99.3	mitochondrial electron transport, NADH to ubiquinone ; GO:0006120	#N/A				#N/A				#N/A				GH23780	-5.25141	0.385771	0	GH23780	-4.75669	0.474271	0	GH23780	-6.16463	0.408511	0	GH23780	-5.84902	0.221875	0	#N/A				#N/A				GH23780	6.2244	2.07328	0	#N/A
LD29280	ND42	ND42	NADH:ubiquinone reductase 42kD subunit precursor	NADH-ubiquinone oxidoreductase subunit|CG6343	NADH dehydrogenase (ubiquinone) activity ; GO:0008137 ; EC:1.6.5.3 |NADH dehydrogenase activity ; GO:0003954 ; EC:1.6.99.3	mitochondrial electron transport, NADH to ubiquinone ; GO:0006120 |electron transport ; GO:0006118	#N/A				#N/A				#N/A				#N/A				#N/A				#N/A				LD29280	-4.40794	0.309794	0	#N/A				#N/A				#N/A				#N/A
LD23884	CG32649	CG32649		CG4410	protein kinase activity ; GO:0004672 ; EC:2.7.1.37 |chaperone activity ; GO:0003754	mitochondrial electron transport, ubiquinol to cytochrome c ; GO:0006122 |coenzyme and prosthetic group metabolism ; GO:0006731	#N/A				#N/A				#N/A				#N/A				#N/A				#N/A				LD23884	-3.153	0.478241	0	#N/A				#N/A				LD23884	6.33595	2.11292	0	#N/A
LD16544	CG1628	CG1628			L-ornithine transporter activity ; GO:0000064 |carrier activity ; GO:0005386	mitochondrial ornithine transport ; GO:0000066 |lipid transport ; GO:0006869 |lipid metabolism ; GO:0006629 |amino acid metabolism ; GO:0006520	#N/A				LD16544	8.19171	2.28917	0	#N/A				LD16544	5.13552	2.2009	0	#N/A				#N/A				#N/A				#N/A				#N/A				#N/A				#N/A
GH11331	porin	porin	porin	Voltage-dependent anion-selective channel|Vdac|POR-1|DmVDAC|l(2)k05123|CG6647	voltage-gated ion channel activity ; GO:0005244 |voltage-dependent ion-selective channel activity ; GO:0008308	mitochondrial transport ; GO:0006839 |anion transport ; GO:0006820	#N/A				#N/A				GH11331	-6.66453	0.463536	0	GH11331	-6.18872	0.335798	0	GH11331	-7.87277	0.375146	0	GH11331	-7.24698	0.302946	0	GH11331	-6.96091	0.174802	0	#N/A				#N/A				GH11331	11.812	2.62694	0	#N/A
GH22139	CG8026	CG8026			folate transporter activity ; GO:0008517 |carrier activity ; GO:0005386	mitochondrial transport ; GO:0006839 |folate transport ; GO:0015884	#N/A				#N/A				#N/A				#N/A				#N/A				#N/A				#N/A				#N/A				GH22139	5.37325	2.7143	0	#N/A				#N/A
GH07418	aralar1	BcDNA:GH07418		BcDNA:GH07418|DmAralar|CG2139	carrier activity ; GO:0005386 |calcium ion binding ; GO:0005509	mitochondrial transport ; GO:0006839 |lipid transport ; GO:0006869 |lipid metabolism ; GO:0006629	#N/A				#N/A				#N/A				#N/A				#N/A				#N/A				#N/A				#N/A				#N/A				#N/A				#N/A
LD35441	aralar1	aralar1		BcDNA:GH07418|DmAralar|CG2139	carrier activity ; GO:0005386 |calcium ion binding ; GO:0005509	mitochondrial transport ; GO:0006839 |lipid transport ; GO:0006869 |lipid metabolism ; GO:0006629	#N/A				#N/A				LD35441	-3.86973	0.470521	0	LD35441	-9.81873	0.260736	0	#N/A				LD35441	-3.98286	0.419249	0	LD35441	-3.65481	0.401016	0	#N/A				#N/A				#N/A				#N/A
LD34154	CG3476	CG3476			carnitine/acyl carnitine carrier activity ; GO:0005476 |carnitine transporter activity ; GO:0015226 |acyl carnitine transporter activity ; GO:0015227 |carrier activity ; GO:0005386	mitochondrial transport ; GO:0006839 |lipid transport ; GO:0006869 |lipid metabolism ; GO:0006629 |carnitine transport ; GO:0015879 |acyl carnitine transport ; GO:0006844	#N/A				#N/A				#N/A				#N/A				#N/A				#N/A				#N/A				#N/A				#N/A				#N/A				#N/A
GM13207	colt	colt	congested-like trachea	collapsed trachea|CG3057	carnitine/acyl carnitine carrier activity ; GO:0005476 |transporter activity ; GO:0005215	mitochondrial transport ; GO:0006839 |lipid transport ; GO:0006869 |lipid metabolism ; GO:0006629 |carnitine transport ; GO:0015879 |acyl carnitine transport ; GO:0006844	#N/A				#N/A				#N/A				#N/A				#N/A				#N/A				GM13207	-4.12362	0.376348	0	#N/A				#N/A				GM13207	5.62577	2.11519	0	GM13207	2.12669	2.04728
LD25466	CG5776	CG5776			ATPase activity ; GO:0016887	mitosis ; GO:0007067	#N/A				#N/A				#N/A				#N/A				#N/A				#N/A				#N/A				#N/A				LD25466	4.40447	2.47105	0	#N/A				#N/A
LD17129	BicD	BicD	Bicaudal D	anon-fast-evolving-2A11|anon-EST:fe2A11|Bicaudal-D|BIC-D|Bic<up>D</up>|Bic-D|CG6605	chromatin binding ; GO:0003682 |NOT RNA binding ; GO:0003723 |dynein binding ; GO:0045502	mitosis ; GO:0007067	#N/A				#N/A				#N/A				#N/A				#N/A				#N/A				#N/A				#N/A				#N/A				#N/A				#N/A
GH04281	CycJ	CycJ	Cyclin J	cdi5|cycJ|Cdi5: Cyclin-dependent kinase interactor 5|CDI5|CG10308	cyclin-dependent protein kinase regulator activity ; GO:0016538 ; EC:2.7.1.-	mitosis ; GO:0007067	#N/A				#N/A				#N/A				#N/A				#N/A				#N/A				#N/A				#N/A				#N/A				#N/A				#N/A
LD12084	gnu	CG5272	giant nuclei	Gnu|CG5272	molecular_function unknown ; GO:0005554	mitosis ; GO:0007067	#N/A				#N/A				#N/A				#N/A				#N/A				#N/A				#N/A				#N/A				#N/A				#N/A				#N/A
LD22351	cdc2c	cdc2c	cdc2c	CDK2/CDC2c|CDK2|S(Sev-CycE)3A|DmCdk2|Cdk2|DmCdc2|cdk2|Dcdc2c|Dmcdc2c|Cdc2c|CDC2c|CG10498	protein serine/threonine kinase activity ; GO:0004674 |receptor signaling protein serine/threonine kinase activity ; GO:0004702 ; EC:2.7.1.- |cyclin-dependent protein kinase activity ; GO:0004693 ; EC:2.7.1.-	mitosis ; GO:0007067	LD22351	-3.56537	0.454364	0	LD22351	-3.83217	0.496064	0	#N/A				#N/A				#N/A				#N/A				#N/A				#N/A				#N/A				#N/A				#N/A
GH14923	Pitslre	Pitslre		Galactosyltransferase-associated kinase-like|Gta|Gat: Gat-like|PITSLRE|group 3|CG4268	receptor signaling protein serine/threonine kinase activity ; GO:0004702 ; EC:2.7.1.- |protein serine/threonine kinase activity ; GO:0004674	mitosis ; GO:0007067	#N/A				#N/A				#N/A				#N/A				#N/A				#N/A				#N/A				#N/A				#N/A				#N/A				#N/A
LD12661	Cdc27	Cdc27		makos|CDC27Dm|mks|Dmcdc27|l(3)L7123|CG8610		mitosis ; GO:0007067	#N/A				#N/A				#N/A				#N/A				#N/A				#N/A				#N/A				#N/A				#N/A				#N/A				#N/A
LD21207	zwilch	zwilch		CG18639|CG18729		mitosis ; GO:0007067	#N/A				#N/A				#N/A				#N/A				#N/A				#N/A				#N/A				#N/A				#N/A				#N/A				#N/A
SD01613	CG6512	CG6512		DmCG6512	metalloendopeptidase activity ; GO:0004222 ; EC:3.4.24.- |ATPase activity ; GO:0016887	mitosis ; GO:0007067 |ATP-dependent proteolysis ; GO:0006510	#N/A				#N/A				SD01613	-4.8272	0.482966	0	SD01613	-6.76209	0.448713	0	#N/A				#N/A				#N/A				#N/A				#N/A				#N/A				#N/A
LD22320	CG7261	BcDNA:LD22320		BcDNA:LD22320	microtubule binding ; GO:0008017 |chaperone activity ; GO:0003754 |structural constituent of cytoskeleton ; GO:0005200	mitosis ; GO:0007067 |cell cycle ; GO:0007049	#N/A				#N/A				#N/A				#N/A				#N/A				#N/A				#N/A				#N/A				#N/A				#N/A				#N/A
LD28935	Sep5	2001-09-04		Sep|septin|sep5|CG2916	GTPase activity ; GO:0003924 ; EC:3.6.-.- |small monomeric GTPase activity ; GO:0003925 ; EC:3.6.5.2 |structural constituent of cytoskeleton ; GO:0005200	mitosis ; GO:0007067 |cytokinesis ; GO:0000910	#N/A				#N/A				#N/A				#N/A				#N/A				#N/A				#N/A				#N/A				#N/A				#N/A				#N/A
LD20082	Sep2	2001-09-01		Septin-2|septin 2|septin|sep2|CG4173	GTPase activity ; GO:0003924 ; EC:3.6.-.- |small monomeric GTPase activity ; GO:0003925 ; EC:3.6.5.2 |structural constituent of cytoskeleton ; GO:0005200 |GTP binding ; GO:0005525	mitosis ; GO:0007067 |cytokinesis ; GO:0000910	#N/A				#N/A				#N/A				#N/A				#N/A				#N/A				#N/A				#N/A				#N/A				#N/A				#N/A
LD37170	pnut	pnut	peanut	Enhancer of seven in absentia 8|l(2)02502|anon-EST:Liang-2.18|E(sina)44C|peanut|septin|Peanut|clone 2.18|Pnut|E(sina)8|CG8705	hydrolase activity ; GO:0016787 ; EC:3.-.-.- |small monomeric GTPase activity ; GO:0003925 ; EC:3.6.5.2 |structural constituent of cytoskeleton ; GO:0005200 |microtubule binding ; GO:0008017 |actin binding ; GO:0003779	mitosis ; GO:0007067 |cytokinesis ; GO:0000910	#N/A				#N/A				#N/A				#N/A				#N/A				#N/A				#N/A				#N/A				#N/A				#N/A				#N/A
GM03548	feo			fascetto|CG11207	receptor binding ; GO:0005102	mitosis ; GO:0007067 |cytokinesis ; GO:0000910	#N/A				#N/A				#N/A				#N/A				#N/A				#N/A				GM03548	6.43972	2.32972	0	#N/A				#N/A				#N/A				#N/A
GM14481	feo	feo		fascetto|CG11207	receptor binding ; GO:0005102	mitosis ; GO:0007067 |cytokinesis ; GO:0000910	#N/A				#N/A				#N/A				#N/A				#N/A				#N/A				#N/A				#N/A				#N/A				#N/A				#N/A
LD19219	CG9699	CG9699			small monomeric GTPase activity ; GO:0003925 ; EC:3.6.5.2 |structural constituent of cytoskeleton ; GO:0005200	mitosis ; GO:0007067 |cytokinesis ; GO:0000910	#N/A				#N/A				#N/A				#N/A				#N/A				#N/A				#N/A				#N/A				#N/A				#N/A				#N/A
LP06017	CG9699				small monomeric GTPase activity ; GO:0003925 ; EC:3.6.5.2 |structural constituent of cytoskeleton ; GO:0005200	mitosis ; GO:0007067 |cytokinesis ; GO:0000910	#N/A				#N/A				#N/A				#N/A				#N/A				#N/A				#N/A				#N/A				#N/A				#N/A				#N/A
LD47553	CG13852	CG13852			kinase regulator activity ; GO:0019207	mitosis ; GO:0007067 |cytokinesis ; GO:0000910 |cell cycle ; GO:0007049	#N/A				#N/A				#N/A				#N/A				#N/A				#N/A				#N/A				#N/A				#N/A				#N/A				#N/A
SD02150	CG1655	CG1655			receptor binding ; GO:0005102	mitosis ; GO:0007067 |cytokinesis ; GO:0000910 |cell cycle ; GO:0007049	#N/A				#N/A				#N/A				#N/A				#N/A				#N/A				#N/A				#N/A				#N/A				#N/A				#N/A
LD10780	CG12325	CG12325				mitosis ; GO:0007067 |cytokinesis ; GO:0000910 |cell cycle ; GO:0007049	#N/A				#N/A				#N/A				#N/A				#N/A				#N/A				#N/A				#N/A				LD10780	6.79961	3.48549	0	#N/A				#N/A
GH18470	nesprin	BcDNA:GH18470		BcDNA:AT10293|BcDNA:GH18470|Nesprin|CG31649	centromeric DNA binding ; GO:0019237 |nucleic acid binding ; GO:0003676 |double-stranded RNA binding ; GO:0003725 |actin binding ; GO:0003779	mitosis ; GO:0007067 |cytokinesis ; GO:0000910 |chromosome segregation ; GO:0007059 |cell cycle ; GO:0007049	#N/A				#N/A				#N/A				#N/A				#N/A				#N/A				#N/A				#N/A				#N/A				#N/A				#N/A
SD10272	Msp-300		Muscle-specific protein 300	lethal(2)25Ch|l(2)jf22|l(2)25Ch|Spec25CD|FBgn0010070|MSP-300|MSP300|jf22|CG18251|CG18252	centromeric DNA binding ; GO:0019237 |structural constituent of cytoskeleton ; GO:0005200 |cytoskeletal protein binding ; GO:0008092 |actin binding ; GO:0003779	mitosis ; GO:0007067 |cytoskeleton organization and biogenesis ; GO:0007010 |chromosome segregation ; GO:0007059	#N/A				#N/A				#N/A				#N/A				#N/A				#N/A				#N/A				#N/A				#N/A				#N/A				#N/A
GH15471	Mhcl			Myosin heavy chain-like|Myosin-heavy-chain-like|PDZ-myosin|MHCL(PDZ)|DmPDZ|myosin heavy chain|CG31045|CG10224|CG10218	ATPase activity, coupled ; GO:0042623 |structural constituent of cytoskeleton ; GO:0005200 |cytoskeletal protein binding ; GO:0008092	mitosis ; GO:0007067 |cytoskeleton organization and biogenesis ; GO:0007010 |cytokinesis ; GO:0000910 |cell motility ; GO:0006928	#N/A				#N/A				#N/A				#N/A				#N/A				#N/A				#N/A				#N/A				#N/A				#N/A				#N/A
LP08646	Mhcl			Myosin heavy chain-like|Myosin-heavy-chain-like|PDZ-myosin|MHCL(PDZ)|DmPDZ|myosin heavy chain|CG31045|CG10224|CG10218	ATPase activity, coupled ; GO:0042623 |structural constituent of cytoskeleton ; GO:0005200 |cytoskeletal protein binding ; GO:0008092	mitosis ; GO:0007067 |cytoskeleton organization and biogenesis ; GO:0007010 |cytokinesis ; GO:0000910 |cell motility ; GO:0006928	#N/A				#N/A				#N/A				#N/A				#N/A				#N/A				#N/A				#N/A				#N/A				#N/A				#N/A
LD38718	cdc2	cdc2	cdc2	l(2)31Eh|Cdc2 kinase|CDK1/CDC2|CDK1|DmCdk1|Cdk1|cdk1|DmCdc2|CDCDm|Dm cdc2|Dcdc2|Dmcdc2|Cdc2|CDC2|group 4|cdc2Dm|CG5363	protein serine/threonine kinase activity ; GO:0004674 |receptor signaling protein serine/threonine kinase activity ; GO:0004702 ; EC:2.7.1.- |cyclin-dependent protein kinase activity ; GO:0004693 ; EC:2.7.1.-	mitosis ; GO:0007067 |G2/M transition of mitotic cell cycle ; GO:0000086	#N/A				#N/A				#N/A				#N/A				#N/A				#N/A				#N/A				#N/A				#N/A				#N/A				#N/A
LD40196	gTub23C	gammaTub23C	&ggr;-Tubulin at 23C	g-Tubulin|&ggr;-Tubulin|&ggr;-tub23|&ggr;-Tub|Gamma-tubulin|gama-tubulin|GAMMA23C|gammaTub23C|D.m.GAMMA-23C|gamma tubulin|GTUB|&ggr;tubulin|gamma-tubulin|&ggr;TUB23C|&ggr;tub23C|&ggr;-tubulin-1|&ggr;-tubulin|&ggr;<up>zy</up>|&ggr;Tub23CD|&ggr; tubulin|CG3	tubulin binding ; GO:0015631 |guanyl nucleotide binding ; GO:0019001 |structural constituent of cytoskeleton ; GO:0005200	mitosis ; GO:0007067 |intracellular protein transport ; GO:0006886 |chromosome segregation ; GO:0007059 |cell motility ; GO:0006928	#N/A				#N/A				#N/A				#N/A				#N/A				#N/A				#N/A				#N/A				#N/A				#N/A				#N/A
LD32755	gTub37C	gammaTub37C	&ggr;-Tubulin at 37C	female sterile(2)Ted Wright 1|&ggr;Tub2: &ggr; Tubulin2|gammaTub37C|Rb1011|g-Tubulin|maternal &ggr;-tubulin|&ggr;-Tubulin|&ggr;-Tub|gama-tubulin|D.m.GAMMA-37C|gamma tubulin|gamma Tub37CD|gamma-tubulin|&ggr;Tub37CD|&ggr; tubulin|&ggr;TUB37C|&ggr;tubulin|PL	tubulin binding ; GO:0015631 |structural constituent of cytoskeleton ; GO:0005200	mitosis ; GO:0007067 |intracellular protein transport ; GO:0006886 |chromosome segregation ; GO:0007059 |cell motility ; GO:0006928	#N/A				#N/A				#N/A				LD32755	3.0861	2.11066	0	#N/A				#N/A				#N/A				#N/A				#N/A				#N/A				#N/A
GM02885	TER94			Valosin-containing protein|BcDNA:GM02885|DmTER94|Ter94|BcDNA.GM02885|transitional endoplasmic reticulum ATPase|Vcp|Apple|ter94|l(2)03775|CG2331	ATPase activity ; GO:0016887	mitosis ; GO:0007067 |intracellular protein transport ; GO:0006886 |exocytosis ; GO:0006887 |endoplasmic reticulum membrane fusion ; GO:0016320	#N/A				GM02885	-5.28746	0.458441	0	GM02885	-3.90896	0.474436	0	#N/A				#N/A				GM02885	-4.74489	0.473362	0	#N/A				#N/A				#N/A				#N/A				#N/A
LD44595	sgg		shaggy	EG:BACR7C10.8|GSK&bgr;|GSK-3&bgr;|Zw3 kinase|Zw3-sh|Sgg|EG:155E2.3|SGG/GSK3b|Zeste-white 3|GSK-3|GSK3&bgr;|DMSGG3|zeste-white3|l(1)G0183|Zeste white-3|Zw3/GSK3|sgg46|sgg39|sgg10|ZW3|l(1)G0335|l(1)G0263|l(1)G0055|zeste-white 3|DMZ3K25Z|Zw-3|zeste white-3|Z	receptor signaling protein serine/threonine kinase activity ; GO:0004702 ; EC:2.7.1.- |protein serine/threonine kinase activity ; GO:0004674 |glycogen synthase kinase 3 activity ; GO:0004696 ; EC:2.7.1.-	mitosis ; GO:0007067 |intracellular signaling cascade ; GO:0007242	#N/A				#N/A				#N/A				#N/A				#N/A				#N/A				#N/A				#N/A				#N/A				#N/A				#N/A
SD09379	sgg	sgg	shaggy	EG:BACR7C10.8|GSK&bgr;|GSK-3&bgr;|Zw3 kinase|Zw3-sh|Sgg|EG:155E2.3|SGG/GSK3b|Zeste-white 3|GSK-3|GSK3&bgr;|DMSGG3|zeste-white3|l(1)G0183|Zeste white-3|Zw3/GSK3|sgg46|sgg39|sgg10|ZW3|l(1)G0335|l(1)G0263|l(1)G0055|zeste-white 3|DMZ3K25Z|Zw-3|zeste white-3|Z	receptor signaling protein serine/threonine kinase activity ; GO:0004702 ; EC:2.7.1.- |protein serine/threonine kinase activity ; GO:0004674 |glycogen synthase kinase 3 activity ; GO:0004696 ; EC:2.7.1.-	mitosis ; GO:0007067 |intracellular signaling cascade ; GO:0007242	#N/A				#N/A				#N/A				#N/A				#N/A				#N/A				#N/A				#N/A				#N/A				#N/A				#N/A
LD16949	aur	aur	aurora	fruhe2|early-A|aurora A|auroraA|A-type Aurora kinase|Aurora-A|aurora-A|AuroraA|Aurora A kinase|aurA|ck<up>10</up>|l(3)87Ac|87A7-9/2|l(3)ck10|CG3068	protein kinase activity ; GO:0004672 ; EC:2.7.1.37 |receptor signaling protein serine/threonine kinase activity ; GO:0004702 ; EC:2.7.1.- |protein serine/threonine kinase activity ; GO:0004674	mitosis ; GO:0007067 |intracellular signaling cascade ; GO:0007242 |chromosome segregation ; GO:0007059	#N/A				#N/A				#N/A				#N/A				#N/A				#N/A				LD16949	6.27678	2.71341	0	#N/A				#N/A				#N/A				#N/A
LD24220	gek	gek		genghis khan|Mrck|MdaPk|MRCK&agr;|dMRCK|Gek|l(2)09373|CG4012	protein kinase activity ; GO:0004672 ; EC:2.7.1.37 |receptor signaling protein serine/threonine kinase activity ; GO:0004702 ; EC:2.7.1.- |protein serine/threonine kinase activity ; GO:0004674 |diacylglycerol binding ; GO:0019992	mitosis ; GO:0007067 |intracellular signaling cascade ; GO:0007242 |cytoskeleton organization and biogenesis ; GO:0007010 |cell motility ; GO:0006928 |cell adhesion ; GO:0007155	#N/A				#N/A				#N/A				#N/A				#N/A				#N/A				#N/A				#N/A				#N/A				#N/A				#N/A
LD24220_dupe	gek	gek		genghis khan|Mrck|MdaPk|MRCK&agr;|dMRCK|Gek|l(2)09373|CG4012	protein kinase activity ; GO:0004672 ; EC:2.7.1.37 |receptor signaling protein serine/threonine kinase activity ; GO:0004702 ; EC:2.7.1.- |protein serine/threonine kinase activity ; GO:0004674 |diacylglycerol binding ; GO:0019992	mitosis ; GO:0007067 |intracellular signaling cascade ; GO:0007242 |cytoskeleton organization and biogenesis ; GO:0007010 |cell motility ; GO:0006928 |cell adhesion ; GO:0007155	#N/A				#N/A				#N/A				#N/A				#N/A				#N/A				#N/A				#N/A				#N/A				#N/A				#N/A
GH14667	Strn-Mlck	Strn-Mlck		A-band-protein-225|Myosin light chain kinase|Stretchin-Mlck|225kD protein|BcDNA:RH74685|Stretchin|CT41348|stretchin-MLCK|MLCK-2|MLCK-3|MLCK-1|myosin light chain kinase|A(225)|Mlc-k|Mlck|MLCK|CG18255|CG8304	centromeric DNA binding ; GO:0019237 |protein serine/threonine kinase activity ; GO:0004674 |myosin-light-chain kinase activity ; GO:0004687 ; EC:2.7.1.117 |calcium/calmodulin-dependent protein kinase activity ; GO:0004685 ; EC:2.7.1.123 |structural const	mitosis ; GO:0007067 |mesoderm development ; GO:0007498 |heart development ; GO:0007507 |cytokinesis ; GO:0000910 |chromosome segregation ; GO:0007059	#N/A				#N/A				#N/A				#N/A				#N/A				#N/A				#N/A				#N/A				#N/A				#N/A				#N/A
GH27795	Strn-Mlck			A-band-protein-225|Myosin light chain kinase|Stretchin-Mlck|225kD protein|BcDNA:RH74685|Stretchin|CT41348|stretchin-MLCK|MLCK-2|MLCK-3|MLCK-1|myosin light chain kinase|A(225)|Mlc-k|Mlck|MLCK|CG18255|CG8304	centromeric DNA binding ; GO:0019237 |protein serine/threonine kinase activity ; GO:0004674 |myosin-light-chain kinase activity ; GO:0004687 ; EC:2.7.1.117 |calcium/calmodulin-dependent protein kinase activity ; GO:0004685 ; EC:2.7.1.123 |structural const	mitosis ; GO:0007067 |mesoderm development ; GO:0007498 |heart development ; GO:0007507 |cytokinesis ; GO:0000910 |chromosome segregation ; GO:0007059	#N/A				#N/A				#N/A				#N/A				#N/A				#N/A				#N/A				#N/A				#N/A				#N/A				#N/A
SD07158	CG13185	CG13185			centromeric DNA binding ; GO:0019237 |nucleic acid binding ; GO:0003676	mitosis ; GO:0007067 |mesoderm development ; GO:0007498 |heart development ; GO:0007507 |development ; GO:0007275 |cytokinesis ; GO:0000910 |chromosome segregation ; GO:0007059 |cell cycle ; GO:0007049	#N/A				#N/A				#N/A				#N/A				#N/A				#N/A				#N/A				#N/A				SD07158	6.40603	5.17232	0	#N/A				#N/A
LD12257	Grip84	Grip84	gamma-tubulin ring protein 84	Dgrip84|CG3917	structural constituent of cytoskeleton ; GO:0005200 |tubulin binding ; GO:0015631 |microtubule binding ; GO:0008017	mitosis ; GO:0007067 |microtubule nucleation ; GO:0007020	#N/A				#N/A				#N/A				#N/A				#N/A				#N/A				#N/A				#N/A				#N/A				#N/A				#N/A
LD07994	Dmn	Dmn		Dynamitin|p50/dynamitin|p50 dynamitin|dmn|Dynactin|p50-dynamitin|p50/Dmn|dynamitin|l(2)k16218|l(2)k16109|CG8269	structural constituent of cytoskeleton ; GO:0005200	mitosis ; GO:0007067 |microtubule-based movement ; GO:0007018	#N/A				#N/A				#N/A				#N/A				#N/A				#N/A				#N/A				#N/A				#N/A				#N/A				#N/A
LD44201	kat80	kat80		katanin 80|katanin-80|CG13956|CG9910	microtubule severing activity ; GO:0008351 |microtubule binding ; GO:0008017	mitosis ; GO:0007067 |microtubule-based process ; GO:0007017	#N/A				#N/A				#N/A				#N/A				#N/A				#N/A				#N/A				#N/A				#N/A				#N/A				#N/A
LD08354	Dis3	Dis3		dDis3|CG6413	nucleic acid binding ; GO:0003676 |3'-5' exoribonuclease activity ; GO:0000175 ; EC:3.1.13.-	mitosis ; GO:0007067 |mRNA processing ; GO:0006397	#N/A				#N/A				#N/A				#N/A				#N/A				#N/A				#N/A				#N/A				#N/A				#N/A				#N/A
SD10981	Dis3			dDis3|CG6413	nucleic acid binding ; GO:0003676 |3'-5' exoribonuclease activity ; GO:0000175 ; EC:3.1.13.-	mitosis ; GO:0007067 |mRNA processing ; GO:0006397	#N/A				#N/A				#N/A				#N/A				#N/A				#N/A				#N/A				#N/A				SD10981	5.69282	3.42662	0	#N/A				#N/A
LD37985	CG16940	CG16940			nucleic acid binding ; GO:0003676 |exoribonuclease II activity ; GO:0008859 ; EC:3.1.13.1	mitosis ; GO:0007067 |RNA catabolism ; GO:0006401	#N/A				#N/A				#N/A				#N/A				#N/A				#N/A				#N/A				#N/A				#N/A				#N/A				#N/A
SD07771	mit(1)15	mit(1)15	mitotic 15	abnormal-eye|l(1)6-99|l(1)3Af|EG:BACR7C10.3|mit(l)15|dZW10|ZW10|abe: abnmormal eye|ZW-10|zw-10|l(1)zw10|zw10|CG9900	structural constituent of cytoskeleton ; GO:0005200	mitotic chromosome segregation ; GO:0000070	#N/A				#N/A				#N/A				SD07771	7.45424	2.09305	0	#N/A				#N/A				#N/A				#N/A				#N/A				#N/A				#N/A
GM06601	Smc5	Smc5		DmSMC5|SMC5|CG32438|CG7783	nucleic acid binding ; GO:0003676	mitotic chromosome segregation ; GO:0000070 |mitosis ; GO:0007067	#N/A				#N/A				#N/A				#N/A				#N/A				#N/A				#N/A				GM06601	1.93976	2.12967	0	#N/A				#N/A				#N/A
LD22256	Cap-G	Cap-G		BcDNA:RH49308|CapG|dcap-g|DCAP-G|CG30057|CG13327|CG17054		mitotic chromosome segregation ; GO:0000070 |mitotic chromosome condensation ; GO:0007076	#N/A				#N/A				#N/A				#N/A				#N/A				#N/A				LD22256	-4.02053	0.448146	0	#N/A				#N/A				#N/A				#N/A
SD10043	Cap-G	Cap-G		BcDNA:RH49308|CapG|dcap-g|DCAP-G|CG30057|CG13327|CG17054		mitotic chromosome segregation ; GO:0000070 |mitotic chromosome condensation ; GO:0007076	#N/A				#N/A				#N/A				#N/A				#N/A				#N/A				#N/A				#N/A				#N/A				#N/A				#N/A
LD20207	glu	glu	gluon	BcDNA:LD20207|Gluon|DmSMC4/gluon|BcDNA.LD20207|SMC4|l(2)k08819|CG11397	chromatin binding ; GO:0003682 |nucleotide binding ; GO:0000166 |DNA binding ; GO:0003677	mitotic chromosome segregation ; GO:0000070 |mitotic chromosome condensation ; GO:0007076 |chromatin assembly/disassembly ; GO:0006333	#N/A				#N/A				#N/A				#N/A				#N/A				#N/A				#N/A				#N/A				#N/A				#N/A				#N/A
LD25919	glu		gluon	BcDNA:LD20207|Gluon|DmSMC4/gluon|BcDNA.LD20207|SMC4|l(2)k08819|CG11397	chromatin binding ; GO:0003682 |nucleotide binding ; GO:0000166 |DNA binding ; GO:0003677	mitotic chromosome segregation ; GO:0000070 |mitotic chromosome condensation ; GO:0007076 |chromatin assembly/disassembly ; GO:0006333	#N/A				#N/A				#N/A				#N/A				#N/A				#N/A				#N/A				#N/A				#N/A				#N/A				#N/A
LD40412	CG1911	CG1911			nucleic acid binding ; GO:0003676	mitotic chromosome segregation ; GO:0000070 |mitotic chromosome condensation ; GO:0007076 |mitosis ; GO:0007067 |chromatin assembly/disassembly ; GO:0006333	#N/A				#N/A				#N/A				#N/A				#N/A				#N/A				#N/A				#N/A				#N/A				#N/A				#N/A
LD09474	Rad21	Rad21		dRad21|DmRAD21|DRad21|DRAD21|Drad21|drad21|scc1|rad21|CG40222|CG17436	centromeric DNA binding ; GO:0019237 |damaged DNA binding ; GO:0003684	mitotic sister chromatid cohesion ; GO:0007064 |mitosis ; GO:0007067	#N/A				#N/A				#N/A				#N/A				#N/A				#N/A				#N/A				#N/A				#N/A				#N/A				#N/A
LD04986	Nipped-B	Nipped-B			transcriptional activator activity;	mitotic sister chromatid cohesion; regulation of transcription, DNA-dependent	#N/A				#N/A				#N/A				#N/A				#N/A				#N/A				LD04986	3.59107	2.33161	0	#N/A				#N/A				#N/A				#N/A
LD08709	Sse	Sse		lethal(3)SG14|Separase|SSE|l(3)SG14|l(3)13m-281|CG10583		mitotic sister chromatid separation ; GO:0016359	#N/A				#N/A				#N/A				#N/A				#N/A				#N/A				#N/A				#N/A				#N/A				#N/A				#N/A
LD16810	pim	pim	pimples	l(2)31Df|PIM|CG5052		mitotic sister chromatid separation ; GO:0016359	#N/A				#N/A				#N/A				#N/A				#N/A				#N/A				#N/A				#N/A				#N/A				#N/A				#N/A
LD44443	CycA		Cyclin A	Suppressor of rux 3B|rose-gespleten region interval 11|l(3)rsg11|l(3)neo114|l(3)j3C8|l(3)68Ea|l(3)03946|hari|CyclinA|1449/05|1329/16|0545/13|0521/06|0245/34|0104/07|0046/23|0040/24|0033/02|S(rux)3B|l(3)183|cyclin A|cycA|rsg11|CG5940	cyclin-dependent protein kinase regulator activity ; GO:0016538 ; EC:2.7.1.- |kinase activator activity ; GO:0019209	mitotic sister chromatid separation ; GO:0016359 |mitosis ; GO:0007067	#N/A				#N/A				#N/A				#N/A				#N/A				#N/A				#N/A				#N/A				#N/A				#N/A				#N/A
LD45889	mus209	mus209	mutagen-sensitive 209	proliferating cell nuclear antigen|l(2)s1534|l(2)56Fa|l(2)56F|pcna|53/13|DmPCNA|l(2)02448|Pcna: Proliferating-cell-nuclear-antigen|PCNA|CG9193	DNA polymerase processivity factor activity ; GO:0030337 |nucleic acid binding ; GO:0003676	mitotic spindle assembly ; GO:0007052 |DNA replication ; GO:0006260	LD45889	-9.09335	0.265291	0	LD45889	-6.32354	0.361574	0	LD45889	-4.14908	0.307398	0	LD45889	-6.22969	0.349671	0	LD45889	-3.00254	0.408942	0	LD45889	-4.28225	0.316161	0	#N/A				#N/A				LD45889	5.60707	2.99204	0	#N/A				#N/A
GH08902	CG32444	BcDNA:GH08902		BcDNA:GH08902|aldose 1-epimerase|CG12562|CG14576	aldose 1-epimerase activity ; GO:0004034 ; EC:5.1.3.3	monosaccharide metabolism ; GO:0005996	GH08902	3.36008	2.36667	0	GH08902	8.2083	7.62862	0	#N/A				#N/A				#N/A				#N/A				#N/A				#N/A				#N/A				#N/A				#N/A
GH10091	CG32445	CG32445		CG12562	aldose 1-epimerase activity ; GO:0004034 ; EC:5.1.3.3	monosaccharide metabolism ; GO:0005996	#N/A				#N/A				#N/A				#N/A				#N/A				#N/A				GH10091	7.18508	11.6953	0	#N/A				#N/A				#N/A				#N/A
GH11113	CG5288	CG5288			galactokinase activity ; GO:0004335 ; EC:2.7.1.6	monosaccharide metabolism ; GO:0005996	GH11113	3.9693	2.79202	0	#N/A				#N/A				GH11113	-5.35484	0.492993	0	GH11113	-3.96077	0.464445	0	GH11113	-3.34692	0.457142	0	GH11113	-3.55237	0.362064	0	GH11113	-14.1615	0.264623	0	#N/A				GH11113	3.14776	2.30345	0	#N/A
LP11234	Oscillin	Oscillin		CG6957	glucosamine-6-phosphate deaminase activity ; GO:0004342 ; EC:3.5.99.6	monosaccharide metabolism ; GO:0005996	#N/A				#N/A				#N/A				#N/A				#N/A				#N/A				#N/A				#N/A				#N/A				#N/A				#N/A
GH12731	Gfat2	Gfat2		Glutamine:fructose-6-phosphate aminotransferase 2|Dmel/GFAT2|CG1345	glutamine-fructose-6-phosphate transaminase (isomerizing) activity ; GO:0004360 ; EC:2.6.1.16	monosaccharide metabolism ; GO:0005996	#N/A				#N/A				#N/A				#N/A				#N/A				#N/A				#N/A				#N/A				#N/A				#N/A				#N/A
GH10745	CG8417	CG8417			mannose-6-phosphate isomerase activity ; GO:0004476 ; EC:5.3.1.8	monosaccharide metabolism ; GO:0005996	#N/A				#N/A				#N/A				#N/A				#N/A				GH10745	-4.07735	0.463505	0	GH10745	-5.62171	0.315002	0	#N/A				#N/A				GH10745	4.96298	2.12624	0	#N/A
LD02044	CG10627	CG10627			phosphoacetylglucosamine mutase activity ; GO:0004610 ; EC:5.4.2.3	monosaccharide metabolism ; GO:0005996	#N/A				#N/A				#N/A				#N/A				#N/A				#N/A				#N/A				#N/A				#N/A				#N/A				#N/A
LD36183	Pgm	Pgm	Phosphogluconate mutase	PGM-1|PGM|CG5165	phosphoglucomutase activity ; GO:0004614 ; EC:5.4.2.2	monosaccharide metabolism ; GO:0005996	#N/A				#N/A				LD36183	7.93034	2.38374	0	LD36183	5.04382	2.28255	0	#N/A				#N/A				#N/A				#N/A				#N/A				#N/A				#N/A
GH22984	CG10202	CG10202			phosphomannomutase activity ; GO:0004615 ; EC:5.4.2.8	monosaccharide metabolism ; GO:0005996	#N/A				#N/A				#N/A				#N/A				#N/A				#N/A				#N/A				#N/A				#N/A				#N/A				#N/A
LD14913	Pmm45A		Phosphomannomutase 45A	CG8073	phosphomannomutase activity ; GO:0004615 ; EC:5.4.2.8	monosaccharide metabolism ; GO:0005996	#N/A				#N/A				#N/A				#N/A				#N/A				#N/A				#N/A				#N/A				#N/A				#N/A				#N/A
GH07590	CG6218	CG6218			carbohydrate kinase activity ; GO:0019200 |kinase activity ; GO:0016301	monosaccharide metabolism ; GO:0005996 |carbohydrate metabolism ; GO:0005975	#N/A				#N/A				#N/A				#N/A				#N/A				#N/A				#N/A				#N/A				#N/A				#N/A				#N/A
GH17516	CG8768	CG8768			racemase and epimerase activity ; GO:0016854 ; EC:5.1.-.- |hydro-lyase activity ; GO:0016836 ; EC:4.2.1.- |lyase activity ; GO:0016829 ; EC:4.-.-.- |isomerase activity ; GO:0016853 ; EC:5.-.-.-	monosaccharide metabolism ; GO:0005996 |carbohydrate metabolism ; GO:0005975	#N/A				#N/A				#N/A				#N/A				#N/A				#N/A				#N/A				#N/A				#N/A				#N/A				#N/A
GH23250	raw		raw	l(2)k03514|cyrano|cyr|l(2)06825|CG12437|CG9321		morphogenesis of an epithelium ; GO:0002009 |germ-band shortening ; GO:0007390 |ectodermal gut morphogenesis ; GO:0007439 |dorsal closure ; GO:0007391 |Malpighian tubule morphogenesis ; GO:0007443	#N/A				#N/A				#N/A				#N/A				#N/A				#N/A				#N/A				#N/A				#N/A				#N/A				#N/A
LD09819_rdnd	l(2)35Bd	l(2)35Bd			nucleic acid binding; mRNA (guanine-N7-)-methyltransferase activity;	mRNA capping	#N/A				#N/A				#N/A				#N/A				#N/A				#N/A				#N/A				#N/A				#N/A				#N/A				#N/A
LD30316	Upf1	Upf1		UPF1|DmUpf1|Dm-Upf1|CG1559	RNA helicase activity ; GO:0003724 ; EC:2.7.7.- |nucleic acid binding ; GO:0003676 |helicase activity ; GO:0004386	mRNA catabolism, nonsense-mediated ; GO:0000184	#N/A				#N/A				#N/A				#N/A				#N/A				#N/A				#N/A				#N/A				#N/A				#N/A				#N/A
GM14040	Smg6	CG6369		SMG6|CG6369		mRNA catabolism, nonsense-mediated ; GO:0000184	#N/A				#N/A				#N/A				#N/A				#N/A				#N/A				#N/A				#N/A				GM14040	-4.42406	0.490052	0	#N/A				#N/A
LD22235	Smg5	CG8954		SMG5|anon-34Ea|BG:DS08220.2|CG8954		mRNA catabolism, nonsense-mediated ; GO:0000184	#N/A				#N/A				#N/A				LD22235	4.2267	2.88166	0	#N/A				LD22235	4.1819	2.02276	0	LD22235	3.43778	4.03793	0	#N/A				LD22235	-4.91253	0.453749	0	#N/A				#N/A
LD42783	Smg5			SMG5|anon-34Ea|BG:DS08220.2|CG8954		mRNA catabolism, nonsense-mediated ; GO:0000184	#N/A				#N/A				#N/A				LD42783	4.45747	2.54197	0	LD42783	3.8825	2.10421	0	LD42783	4.69879	2.13785	0	LD42783	2.88176	4.60958	0.00990615	#N/A				#N/A				#N/A				#N/A
LD34829	CG6967	CG6967			DNA helicase activity ; GO:0003678 |nucleic acid binding ; GO:0003676	mRNA catabolism, nonsense-mediated ; GO:0000184 |DNA replication ; GO:0006260	#N/A				#N/A				#N/A				#N/A				#N/A				#N/A				#N/A				#N/A				#N/A				#N/A				#N/A
LD02558_rdnd	Smg5	Smg5				mRNA catabolism, nonsense-mediated decay	#N/A				#N/A				(LD02558)	-6.11119	0.441102	0	(LD02558)	-5.85625	0.430661	0	(LD02558)	-5.87994	0.420546	0	(LD02558)	-6.43165	0.438252	0	(LD02558)	-4.46366	0.466	0	#N/A				#N/A				(LD02558)	5.84049	2.03739	0	#N/A
LD25239	CG7185	CG7185		cg7185	RNA binding ; GO:0003723	mRNA cleavage ; GO:0006379	#N/A				#N/A				#N/A				#N/A				#N/A				#N/A				#N/A				#N/A				#N/A				#N/A				#N/A
LD24195	CG10228					mRNA cleavage ; GO:0006379	#N/A				#N/A				#N/A				#N/A				#N/A				#N/A				#N/A				#N/A				#N/A				#N/A				#N/A
LD45768	CG2097	CG2097				mRNA cleavage ; GO:0006379	#N/A				#N/A				#N/A				#N/A				#N/A				#N/A				#N/A				#N/A				#N/A				#N/A				#N/A
LD24780	CstF-50	CstF-50		CG2261		mRNA cleavage ; GO:0006379 |cell proliferation ; GO:0008283	#N/A				#N/A				#N/A				#N/A				#N/A				#N/A				#N/A				#N/A				#N/A				#N/A				#N/A
GM13341	CG2100				poly(A) binding ; GO:0008143 |polynucleotide adenylyltransferase activity ; GO:0004652 ; EC:2.7.7.19	mRNA polyadenylation ; GO:0006378	#N/A				#N/A				#N/A				#N/A				#N/A				#N/A				#N/A				#N/A				#N/A				#N/A				#N/A
LD25781	orb		oo18 RNA-binding protein	fs(3)00107|ORB|Orb|oo18|CG10868	poly(A) binding ; GO:0008143 |uridine-rich cytoplasmic polyadenylation element binding ; GO:0017131 |mRNA binding ; GO:0003729 |RNA binding ; GO:0003723	mRNA polyadenylation ; GO:0006378	#N/A				#N/A				#N/A				#N/A				#N/A				LD25781	2.86613	2.01896	0.0303744	#N/A				#N/A				#N/A				#N/A				#N/A
GH28038	CG5735	CG5735		cg5735	poly(A) binding ; GO:0008143 |RNA binding ; GO:0003723	mRNA polyadenylation ; GO:0006378 |embryonic development ; GO:0009790 |RNA localization ; GO:0006403	#N/A				#N/A				GH28038	4.00942	3.07603	0	GH28038	4.36994	3.00443	0	GH28038	3.47523	3.51459	0	GH28038	6.00045	4.96597	0	GH28038	9.38963	9.87547	0	#N/A				#N/A				GH28038	-3.5813	0.479589	0	#N/A
LP05645	CG5735			cg5735	poly(A) binding ; GO:0008143 |RNA binding ; GO:0003723	mRNA polyadenylation ; GO:0006378 |embryonic development ; GO:0009790 |RNA localization ; GO:0006403	#N/A				#N/A				LP05645	5.48568	2.27569	0	LP05645	3.21636	2.09477	0	LP05645	3.19754	2.47178	0	LP05645	3.83134	3.20581	0	LP05645	7.89474	6.54194	0	#N/A				#N/A				#N/A				#N/A
LD38533	cpsf	cpsf		cleavage and polyadenylation specificity factor|Drosophila cleavage and polyadenylation stimulation factor-160|Cpsf|dCPSF-160|CPSF|CG10110	poly(A) binding ; GO:0008143 |mRNA 3' UTR binding ; GO:0003730 |mRNA binding ; GO:0003729	mRNA polyadenylation ; GO:0006378 |mRNA cleavage ; GO:0006379	#N/A				#N/A				#N/A				#N/A				#N/A				#N/A				#N/A				#N/A				#N/A				#N/A				#N/A
LD26912	CG5222	CG5222				mRNA polyadenylation ; GO:0006378 |mRNA cleavage ; GO:0006379	#N/A				#N/A				#N/A				#N/A				#N/A				#N/A				#N/A				#N/A				#N/A				#N/A				#N/A
LD08814	CG1972	CG1972			endoribonuclease activity ; GO:0004521 |poly(A) binding ; GO:0008143	mRNA polyadenylation ; GO:0006378 |mRNA cleavage ; GO:0006379 |histone mRNA 3'-end processing ; GO:0006398	#N/A				#N/A				#N/A				#N/A				#N/A				#N/A				#N/A				#N/A				#N/A				#N/A				#N/A
LD14168	CG1957	BcDNA:LD14168		BcDNA:LD14168	endoribonuclease activity ; GO:0004521 |poly(A) binding ; GO:0008143 |mRNA 3' UTR binding ; GO:0003730	mRNA polyadenylation ; GO:0006378 |mRNA cleavage ; GO:0006379 |histone mRNA 3'-end processing ; GO:0006398	#N/A				#N/A				#N/A				#N/A				#N/A				#N/A				#N/A				#N/A				#N/A				#N/A				#N/A
SD06892	Adar	Adar		cg12598|dADAR|EG:BACN35H14.1|CG12598	double-stranded RNA adenosine deaminase activity ; GO:0003726 |double-stranded RNA binding ; GO:0003725	mRNA processing ; GO:0006397	#N/A				#N/A				#N/A				#N/A				#N/A				#N/A				#N/A				#N/A				#N/A				#N/A				#N/A
GM02257	Rrp4	Rrp4		dRrp4|CG3931	nucleic acid binding ; GO:0003676 |3'-5' exoribonuclease activity ; GO:0000175 ; EC:3.1.13.-	mRNA processing ; GO:0006397	#N/A				#N/A				#N/A				#N/A				#N/A				#N/A				#N/A				#N/A				GM02257	3.22292	2.15975	0	#N/A				#N/A
GM01970	Rrp46	Rrp46		dRrp46|CG4043	nucleotidyltransferase activity ; GO:0016779 ; EC:2.7.7.- |nucleic acid binding ; GO:0003676 |3'-5' exoribonuclease activity ; GO:0000175 ; EC:3.1.13.-	mRNA processing ; GO:0006397	#N/A				#N/A				GM01970	-2.86597	0.480234	0	#N/A				#N/A				GM01970	-4.57605	0.467139	0	#N/A				#N/A				GM01970	3.36249	3.42179	0	#N/A				#N/A
GH05823	sm	sm	smooth	BcDNA:GH10856|l(2)05338|smo|CG11561|CG9218	RNA binding ; GO:0003723	mRNA processing ; GO:0006397	#N/A				#N/A				GH05823	7.92951	3.87039	0	GH05823	5.89218	2.63165	0	GH05823	5.59134	3.36018	0	GH05823	9.48775	4.83421	0	GH05823	8.33176	6.26625	0	#N/A				#N/A				#N/A				#N/A
GH10856	sm	BcDNA:GH10856	smooth	BcDNA:GH10856|l(2)05338|smo|CG11561|CG9218	RNA binding ; GO:0003723	mRNA processing ; GO:0006397	#N/A				#N/A				GH10856	11.2076	3.87405	0	#N/A				GH10856	3.93441	2.77964	0	GH10856	6.44112	4.77002	0	GH10856	7.27837	6.07692	0	#N/A				#N/A				GH10856	-3.90705	0.435729	0	#N/A
GM08769	CG32423	CG32423		BcDNA:RH63980|BcDNA:LD40028|cg10668|CG10649|CG10647|CG10668	RNA binding ; GO:0003723	mRNA processing ; GO:0006397	#N/A				#N/A				#N/A				#N/A				#N/A				#N/A				#N/A				#N/A				#N/A				#N/A				#N/A
HL01227	CG32423			BcDNA:RH63980|BcDNA:LD40028|cg10668|CG10649|CG10647|CG10668	RNA binding ; GO:0003723	mRNA processing ; GO:0006397	#N/A				#N/A				#N/A				#N/A				#N/A				#N/A				#N/A				#N/A				#N/A				#N/A				#N/A
LD10094	Dek	l(2)04154		EG:EG0003.6|l(2)k09907|dDEK|l(2)04154|CG5935		mRNA processing ; GO:0006397	#N/A				#N/A				#N/A				#N/A				#N/A				#N/A				#N/A				#N/A				#N/A				#N/A				#N/A
GH07919	Rbp9	Rbp9	RNA-binding protein 9	RNA-binding protein 10|Rbp10|RRM9|RRM10|RBP9-2|rbp9a|rrm9|rrm10|rbp9|CG15402|CG3151	mRNA 3' UTR binding ; GO:0003730 |mRNA binding ; GO:0003729 |RNA binding ; GO:0003723	mRNA processing ; GO:0006397 |cell proliferation ; GO:0008283	#N/A				#N/A				GH07919	2.84098	2.19543	0	GH07919	8.72592	2.16276	0	GH07919	4.41773	2.15329	0	GH07919	3.94943	2.77212	0	#N/A				#N/A				#N/A				GH07919	-7.01185	0.401484	0	#N/A
GH26816	Hrb27C	Hrb27C	Heterogeneous nuclear ribonucleoprotein at 27C	RNA-binding protein 7|Rbp7|Hrp48|hnRNP27C|RRM7|l(2)02647|l(2)2647|l(2)10280|rrm7|hrp48|CG10377	mRNA binding ; GO:0003729 |RNA binding ; GO:0003723	mRNA processing ; GO:0006397 |RNA localization ; GO:0006403	#N/A				#N/A				#N/A				#N/A				#N/A				#N/A				#N/A				#N/A				#N/A				#N/A				#N/A
LD46853	Hrb27C		Heterogeneous nuclear ribonucleoprotein at 27C	RNA-binding protein 7|Rbp7|Hrp48|hnRNP27C|RRM7|l(2)02647|l(2)2647|l(2)10280|rrm7|hrp48|CG10377	mRNA binding ; GO:0003729 |RNA binding ; GO:0003723	mRNA processing ; GO:0006397 |RNA localization ; GO:0006403	#N/A				#N/A				#N/A				#N/A				#N/A				#N/A				LD46853	1.31391	2.02874	0.473408	#N/A				#N/A				#N/A				#N/A
GH05625	Hrb87F	Hrb87F	Heterogeneous nuclear ribonucleoprotein at 87F	Heterogeneous nuclear ribonucleoprotein at 85CD|Hrb85CD|Hrb2: hnRNA-binding protein 2|Hrb87f|HRP36|Q16|Q14|Hrp36|p38|P11/Hrb87F|hrp40|Hrb87Fa|HRB87F/hrp36|hrp36|P11|CG12749	RNA binding ; GO:0003723	mRNA processing ; GO:0006397 |RNA localization ; GO:0006403	GH05625	-6.14703	0.449981	0	GH05625	-8.15133	0.46129	0	#N/A				#N/A				#N/A				#N/A				#N/A				#N/A				#N/A				#N/A				#N/A
LD38464	Hrb98DE	Hrb98DE	Heterogeneous nuclear ribonucleoprotein at 98DE	anon-E7&Dgr;6|Pen9|Hrb1: hnRNA-binding protein 1|HRB98DE/hrp38|hrp38|HDP(P9)|E7&Dgr;6|p9|CG9983	RNA binding ; GO:0003723	mRNA processing ; GO:0006397 |RNA localization ; GO:0006403	#N/A				#N/A				#N/A				#N/A				#N/A				#N/A				#N/A				#N/A				LD38464	2.70839	2.28381	0	#N/A				#N/A
GM02602	Rbp1	Rbp1	RNA-binding protein 1	RRM1|Rbp-1|rbp1|RBP1|rrm1|CG17136	pre-mRNA splicing factor activity ; GO:0008248 |RNA binding ; GO:0003723	mRNA splice site selection ; GO:0006376	#N/A				#N/A				#N/A				#N/A				#N/A				#N/A				#N/A				#N/A				#N/A				#N/A				#N/A
SD08161	nxf2	nxf2	nuclear RNA export factor 2	NXF2|CG4118		mRNA-nucleus export ; GO:0006406	#N/A				#N/A				#N/A				#N/A				#N/A				#N/A				#N/A				#N/A				#N/A				#N/A				#N/A
SD02241	Mlc-c	Mlc-c	Myosin light chain cytoplasmic	nmELC|DmMLC_C|alkali light chain of non-muscle myosin-II|CG3201	ATPase activity, coupled ; GO:0042623 |structural constituent of cytoskeleton ; GO:0005200 |cytoskeletal protein binding ; GO:0008092	muscle contraction ; GO:0006936	#N/A				#N/A				#N/A				#N/A				#N/A				#N/A				#N/A				#N/A				#N/A				#N/A				#N/A
LD22691	Mlc2	Mlc2	Myosin light chain 2	Mlc2|muscle-specific myosin regulatory light chain|Myosin Light Chain-2|Myosin Regulatory Light Chain|l(3)99Eb|mlc-2|DmMLC2|RLC2|Dmlc2|Myosin LC2|MYL2|mlc2|myosin regulatory light chain|MRLC|Ifm(3)99Eb|dro MLC-2|MLC2|MLC-2|CG2184	microfilament motor activity ; GO:0000146 |calmodulin binding ; GO:0005516 |ATPase activity, coupled ; GO:0042623 |calcium ion binding ; GO:0005509	muscle contraction ; GO:0006936	#N/A				#N/A				#N/A				#N/A				#N/A				#N/A				LD22691	-4.37685	0.171646	0	#N/A				#N/A				#N/A				#N/A
GH16214	Mbs			Myosin phosphatase|Myosin binding subunit|l(3)j7A1|l(3)j3B4|Mypt|DMYPT|DMBS|l(3)03802|l(3)72Dd: lethal(3)72Dd|CG5600|CG32156|CG5891	myosin phosphatase activity ; GO:0017018 |structural constituent of cytoskeleton ; GO:0005200 |myosin binding ; GO:0017022	muscle contraction ; GO:0006936	#N/A				#N/A				#N/A				#N/A				#N/A				#N/A				#N/A				#N/A				#N/A				#N/A				#N/A
GM02173	Mbs	Mbs		Myosin phosphatase|Myosin binding subunit|l(3)j7A1|l(3)j3B4|Mypt|DMYPT|DMBS|l(3)03802|l(3)72Dd: lethal(3)72Dd|CG5600|CG32156|CG5891	myosin phosphatase activity ; GO:0017018 |structural constituent of cytoskeleton ; GO:0005200 |myosin binding ; GO:0017022	muscle contraction ; GO:0006936	#N/A				#N/A				#N/A				#N/A				#N/A				#N/A				#N/A				#N/A				#N/A				#N/A				#N/A
GH05563	CG13366	EG:118B3.2		AAD55419|EG:118B3.2|CG13366	structural constituent of cytoskeleton ; GO:0005200	muscle contraction ; GO:0006936	#N/A				#N/A				#N/A				#N/A				#N/A				#N/A				#N/A				#N/A				#N/A				#N/A				#N/A
GH09541	zormin	CG5699		BcDNA:GH09541|CT36990|D-Titin|CG1282|CG11850|CG33484|CG11952|CG32309|CG11953|CG5699|CG32311	structural constituent of cytoskeleton ; GO:0005200	muscle contraction ; GO:0006936	#N/A				#N/A				#N/A				#N/A				#N/A				#N/A				#N/A				#N/A				#N/A				#N/A				#N/A
LD30602	CG31738	CG31738		CT15049|CT15043|CG13261|CG4668	structural constituent of cytoskeleton ; GO:0005200	muscle contraction ; GO:0006936	#N/A				#N/A				#N/A				#N/A				#N/A				#N/A				#N/A				#N/A				#N/A				#N/A				#N/A
GH28730	Chd64	Chd64		CG14996	structural constituent of cytoskeleton ; GO:0005200 |actin binding ; GO:0003779	muscle contraction ; GO:0006936	#N/A				#N/A				#N/A				#N/A				#N/A				#N/A				GH28730	-3.59183	0.477912	0	#N/A				#N/A				#N/A				#N/A
HL08042	wupA	wupA	wings up A	held-up|haplo-lethal region I|HL08042|wup-A|Troponin I|troponin I|HL-I|DROTROPONI|TnI|HDP|troponin-I|HLI|hdp: heldup|CG7178	structural constituent of cytoskeleton ; GO:0005200 |actin binding ; GO:0003779 |tropomyosin binding ; GO:0005523	muscle contraction ; GO:0006936	#N/A				#N/A				#N/A				#N/A				#N/A				#N/A				HL08042	-3.66147	0.245714	0	#N/A				#N/A				#N/A				#N/A
GH09628	CG2121	CG2121		CG8698		muscle contraction ; GO:0006936	GH09628	3.48525	2.84017	0	#N/A				#N/A				#N/A				#N/A				#N/A				#N/A				GH09628	-5.0596	0.45315	0	#N/A				#N/A				#N/A
GH10120	CG4928			BcDNA:GH10120|CG4928		muscle contraction ; GO:0006936	#N/A				#N/A				#N/A				#N/A				#N/A				#N/A				#N/A				#N/A				#N/A				#N/A				#N/A
GH20759	CG4928	BcDNA:GH10120		BcDNA:GH10120|CG4928		muscle contraction ; GO:0006936	#N/A				#N/A				#N/A				#N/A				#N/A				#N/A				GH20759	-7.03627	0.435307	0	#N/A				#N/A				#N/A				#N/A
LD14743	sqh	sqh	spaghetti squash	sgh|Myosin II|DmMRLC_C|Sqh|myosin II|myosin regulatory light chain|spg|ssq|CG3595	calmodulin binding ; GO:0005516 |ATPase activity, coupled ; GO:0042623 |calcium ion binding ; GO:0005509	muscle contraction ; GO:0006936 |calcium-mediated signaling ; GO:0019722	#N/A				#N/A				#N/A				#N/A				#N/A				#N/A				#N/A				#N/A				#N/A				#N/A				#N/A
LD31422	CaMKII	CaMKII	Calcium/calmodulin-dependent protein kinase II	CamKII&agr;|Calcium/calmodulin-dependent protein kinase|calmodulin-dependent kinase|CaM II|CAMKIId|camKII|dCaMKII|CDPK1|Ca2+/calmodulin-dependent protein kinase II|calcium/calmodulin-dependent protein kinase II|DCK|CaM KII|CaMK II|CamKII|CaM kinase II|CaM	protein serine/threonine kinase activity ; GO:0004674 |receptor signaling protein serine/threonine kinase activity ; GO:0004702 ; EC:2.7.1.- |calcium/calmodulin-dependent protein kinase activity ; GO:0004685 ; EC:2.7.1.123 |calmodulin binding ; GO:0005516	muscle contraction ; GO:0006936 |calcium-mediated signaling ; GO:0019722	#N/A				#N/A				#N/A				#N/A				#N/A				#N/A				#N/A				#N/A				#N/A				#N/A				#N/A
SD03196	CG12295			&agr;<down>2</down>&dgr;	voltage-gated calcium channel activity ; GO:0005245	muscle contraction ; GO:0006936 |cation transport ; GO:0006812	#N/A				#N/A				#N/A				#N/A				#N/A				#N/A				#N/A				#N/A				#N/A				#N/A				#N/A
SD07723	CG12295	CG12295		&agr;<down>2</down>&dgr;	voltage-gated calcium channel activity ; GO:0005245	muscle contraction ; GO:0006936 |cation transport ; GO:0006812	#N/A				#N/A				#N/A				#N/A				#N/A				#N/A				#N/A				#N/A				#N/A				#N/A				#N/A
SD05640	cher	cher	cheerio	shi kong|Cheerio|FLN|filamin-240|Filamin-A|Filamin-1|filamin B|filamin|Filamin|sko|CG3937	structural constituent of cytoskeleton ; GO:0005200 |actin binding ; GO:0003779	muscle contraction ; GO:0006936 |cytoskeleton organization and biogenesis ; GO:0007010	#N/A				#N/A				#N/A				#N/A				#N/A				#N/A				SD05640	-3.57397	0.444005	0	#N/A				#N/A				#N/A				#N/A
LP02021	tun			tungus|CG12968|CG30084|CG12969|CG8242	actin binding ; GO:0003779 |structural constituent of cytoskeleton ; GO:0005200	muscle contraction ; GO:0006936 |cytoskeleton organization and biogenesis ; GO:0007010 |cell motility ; GO:0006928	#N/A				#N/A				#N/A				#N/A				#N/A				#N/A				#N/A				#N/A				#N/A				#N/A				#N/A
LD02334	Cam	Cam	Calmodulin	l(2)03909|Cal49A|DmCalm|dCaM|l(2)3909|calmodulin|cam|CAM|3909|D-CaM|CaM|CG8472	calmodulin binding ; GO:0005516 |calcium ion binding ; GO:0005509	muscle contraction ; GO:0006936 |metarhodopsin inactivation ; GO:0016060 |calcium ion sensing ; GO:0005513	#N/A				#N/A				#N/A				#N/A				#N/A				#N/A				#N/A				#N/A				#N/A				#N/A				#N/A
GH21596	CG5023	CG5023			actin binding; structural constituent of cytoskeleton;	muscle contraction; smooth muscle contraction	#N/A				#N/A				#N/A				GH21596	-3.9508	0.447088	0	#N/A				GH21596	-5.91493	0.402131	0	GH21596	-7.84688	0.116463	0	#N/A				#N/A				GH21596	5.61488	2.3225	0	GH21596	-2.40964	0.424726
SD01953	by	297	blistery	tensin|CT26639|3R-B|CG9379	structural constituent of cytoskeleton ; GO:0005200 |cytoskeletal anchoring activity ; GO:0016343 |actin binding ; GO:0003779	muscle development ; GO:0007517 |mesoderm development ; GO:0007498	SD01953	5.33614	2.87821	0	SD01953	7.04017	2.55039	0	#N/A				#N/A				#N/A				#N/A				#N/A				#N/A				SD01953	-4.65097	0.477824	0	#N/A				#N/A
LD06593	CG13101	CG13101				muscle development ; GO:0007517 |mesoderm development ; GO:0007498 |development ; GO:0007275	#N/A				#N/A				#N/A				#N/A				#N/A				#N/A				LD06593	-3.61	0.418976	0	#N/A				#N/A				#N/A				#N/A
LD46723	Lmpt		Limpet	BcDNA:RE37250|CG9959|CG11916|CG32171|CG11914	transcription factor activity ; GO:0003700	muscle development ; GO:0007517 |mesoderm development ; GO:0007498 |heart development ; GO:0007507	#N/A				#N/A				#N/A				#N/A				#N/A				#N/A				LD46723	-4.08185	0.402244	0	#N/A				#N/A				#N/A				#N/A
GH23271	spdo	spdo	sanpodo	Tropomodulin|Tmod|SPDO|1309/10|0970/02|l(3)00848|CG15540|CG11493|CG1539	structural constituent of cytoskeleton ; GO:0005200 |tropomyosin binding ; GO:0005523 |actin binding ; GO:0003779	muscle development ; GO:0007517 |muscle contraction ; GO:0006936 |mesoderm development ; GO:0007498 |cytoskeleton organization and biogenesis ; GO:0007010	#N/A				#N/A				#N/A				#N/A				#N/A				#N/A				#N/A				#N/A				#N/A				#N/A				#N/A
LD36057	cas	cas	castor	l(3)j1C2|Cas|ming|l(3)neo33|CG13281|CG2102	RNA polymerase II transcription factor activity ; GO:0003702	mushroom body development ; GO:0016319	#N/A				#N/A				#N/A				#N/A				#N/A				#N/A				#N/A				#N/A				#N/A				#N/A				#N/A
GM07807	mud	mud	mushroom body defect	KS63|CG32599|CG12047		mushroom body development ; GO:0016319	#N/A				#N/A				#N/A				#N/A				#N/A				#N/A				#N/A				#N/A				#N/A				#N/A				#N/A
LD29039	mud		mushroom body defect	KS63|CG32599|CG12047		mushroom body development ; GO:0016319	#N/A				#N/A				#N/A				#N/A				#N/A				#N/A				#N/A				#N/A				#N/A				#N/A				#N/A
LD08427	Crk	Crk		D-Crk|Dcrk|dCRK|D-CRK|CG1587	SH3/SH2 adaptor protein activity ; GO:0005070	myoblast fusion ; GO:0007520 |G-protein coupled receptor protein signaling pathway ; GO:0007186	#N/A				#N/A				#N/A				#N/A				#N/A				#N/A				#N/A				#N/A				#N/A				#N/A				#N/A
LD22863	rost	rost		rolling stone|CG9552		myoblast fusion ; GO:0007520 |mesoderm development ; GO:0007498	#N/A				#N/A				#N/A				#N/A				#N/A				#N/A				#N/A				#N/A				LD22863	-3.73735	0.477368	0	#N/A				#N/A
GH09066	CG17019	CG17019				negative regulation of apoptosis ; GO:0043066	#N/A				#N/A				#N/A				#N/A				#N/A				#N/A				#N/A				#N/A				#N/A				#N/A				#N/A
SD05126	CG17019					negative regulation of apoptosis ; GO:0043066	#N/A				#N/A				#N/A				#N/A				#N/A				#N/A				#N/A				#N/A				#N/A				#N/A				#N/A
GH14327	CG7188	CG7188				negative regulation of apoptosis ; GO:0043066 |anti-apoptosis ; GO:0006916	#N/A				#N/A				#N/A				#N/A				#N/A				#N/A				#N/A				#N/A				#N/A				#N/A				#N/A
GH15335	th	th	thread	l(3)72Dc|Iap1: Inhibitor of apoptosis 1|E(rpr)3-1|diap1/thread|Diap-1/Th|diap-1|DIAP-1|dIAP1|Diap1|D-iap1|dIAP-1|diap1|D-IAP1|l(3)j5C8|DIAP1|CG12284	ubiquitin-protein ligase activity ; GO:0004842 ; EC:6.3.2.19	negative regulation of apoptosis ; GO:0043066 |apoptosis ; GO:0006915 |anti-apoptosis ; GO:0006916	#N/A				#N/A				#N/A				#N/A				GH15335	3.7576	2.17282	0	#N/A				GH15335	3.21287	2.02047	0	#N/A				#N/A				#N/A				#N/A
LD09056	bif	bif		bifocal|CG1822	protein phosphatase 1 binding ; GO:0008157 |microtubule binding ; GO:0008017 |actin binding ; GO:0003779	negative regulation of axon extension ; GO:0030517 |female meiosis chromosome segregation ; GO:0016321	#N/A				#N/A				#N/A				#N/A				#N/A				#N/A				#N/A				#N/A				#N/A				#N/A				#N/A
LD24223	bif	bif		bifocal|CG1822	protein phosphatase 1 binding ; GO:0008157 |microtubule binding ; GO:0008017 |actin binding ; GO:0003779	negative regulation of axon extension ; GO:0030517 |female meiosis chromosome segregation ; GO:0016321	#N/A				#N/A				#N/A				#N/A				#N/A				#N/A				#N/A				#N/A				#N/A				#N/A				#N/A
GH10451	Dms	Dms	Dromyosuppressin	Neomyosuppressin|Drome-MS|Drm-MS|DMS|Nems|dromyosuppressin|TDVDHVFLRFamide|CG6440	neuropeptide receptor activity ; GO:0008188 |neuropeptide hormone activity ; GO:0005184	negative regulation of heart rate ; GO:0045822	#N/A				#N/A				#N/A				#N/A				#N/A				#N/A				#N/A				GH10451	5.92263	2.95259	0	#N/A				#N/A				#N/A
GH08582	ex	ex	expanded	brl: braille|l(2)01270|1270|l(2)k12913|l(2)ey|CG4114		negative regulation of imaginal disc growth ; GO:0045571	#N/A				#N/A				#N/A				#N/A				#N/A				#N/A				GH08582	5.0405	2.38552	0	#N/A				#N/A				#N/A				#N/A
LD24467	Spn27A	serpin-27A		Serpin-27A|serpin-27A|Serpin27A|spn27A|EST1|CG11331	serine-type endopeptidase inhibitor activity ; GO:0004867	negative regulation of melanization defense response ; GO:0035009	#N/A				#N/A				#N/A				LD24467	7.97285	3.19446	0	#N/A				#N/A				#N/A				#N/A				#N/A				#N/A				#N/A
LD32021	H	H	Hairless	hairless|CG5460	transcription corepressor activity ; GO:0003714	negative regulation of Notch signaling pathway ; GO:0045746	#N/A				#N/A				#N/A				#N/A				#N/A				#N/A				#N/A				#N/A				#N/A				#N/A				#N/A
LD45581	apt	apt	apontic	Trachea defective|tracheae defective|l(2)k11531|l(2)03041|TDF/APT|TDF|l(2)06369|3041|l(2)09049|tdf|CG5393	RNA polymerase II transcription factor activity ; GO:0003702 |RNA binding ; GO:0003723	negative regulation of oskar mRNA translation ; GO:0007319 |heart development ; GO:0007507	LD45581	1.18777	2.5846	0.670936	#N/A				#N/A				#N/A				#N/A				#N/A				LD45581	-2.41252	0.405856	0.0649459	LD45581	-8.50374	0.182172	0	#N/A				#N/A				#N/A
LD23345	tamo	tamo		60B|CG4057	nuclear localization sequence binding ; GO:0008139	negative regulation of protein-nucleus import ; GO:0042308	#N/A				#N/A				#N/A				#N/A				#N/A				#N/A				#N/A				#N/A				#N/A				#N/A				#N/A
LD43050	CG32560			CG5898|CG5960	receptor binding ; GO:0005102 |Ras GTPase activator activity ; GO:0005099	negative regulation of RAS protein signal transduction ; GO:0046580 |RAS protein signal transduction ; GO:0007265 |MAPKKK cascade ; GO:0000165 |G-protein coupled receptor protein signaling pathway ; GO:0007186	#N/A				#N/A				#N/A				#N/A				#N/A				#N/A				#N/A				#N/A				#N/A				#N/A				#N/A
LD10989	Gug			Grunge|l(3)rO116|l(3)j5A3|atro|Atrophin|Atro|l(3)01323|l(3)03928|CG6964	transcription corepressor activity ; GO:0003714	negative regulation of transcription ; GO:0016481 |leg morphogenesis (sensu Holometabola) ; GO:0007480	#N/A				#N/A				#N/A				#N/A				#N/A				#N/A				#N/A				#N/A				#N/A				#N/A				#N/A
LD21589	Gug			Grunge|l(3)rO116|l(3)j5A3|atro|Atrophin|Atro|l(3)01323|l(3)03928|CG6964	transcription corepressor activity ; GO:0003714	negative regulation of transcription ; GO:0016481 |leg morphogenesis (sensu Holometabola) ; GO:0007480	#N/A				#N/A				#N/A				#N/A				#N/A				#N/A				#N/A				#N/A				#N/A				#N/A				#N/A
SD07343	Gug	Gug		Grunge|l(3)rO116|l(3)j5A3|atro|Atrophin|Atro|l(3)01323|l(3)03928|CG6964	transcription corepressor activity ; GO:0003714	negative regulation of transcription ; GO:0016481 |leg morphogenesis (sensu Holometabola) ; GO:0007480	#N/A				#N/A				#N/A				#N/A				#N/A				#N/A				#N/A				#N/A				#N/A				#N/A				#N/A
GH07572	CtBP	BcDNA:GH07572	C-terminal Binding Protein	lethal(3)87De|l(3)87De|l(3)03464|l(3)03463|BcDNA:GH07572|RE61183|RE01030|EP(3)3528|0256/16|dCtBP|l(3)G9|CG7583	transcription corepressor activity ; GO:0003714 |protein C-terminus binding ; GO:0008022	negative regulation of transcription from Pol II promoter ; GO:0000122	#N/A				#N/A				#N/A				#N/A				#N/A				#N/A				#N/A				#N/A				#N/A				#N/A				#N/A
GH20987	CtBP	CtBP	C-terminal Binding Protein	lethal(3)87De|l(3)87De|l(3)03464|l(3)03463|BcDNA:GH07572|RE61183|RE01030|EP(3)3528|0256/16|dCtBP|l(3)G9|CG7583	transcription corepressor activity ; GO:0003714 |protein C-terminus binding ; GO:0008022	negative regulation of transcription from Pol II promoter ; GO:0000122	#N/A				#N/A				#N/A				#N/A				#N/A				#N/A				#N/A				#N/A				#N/A				#N/A				#N/A
LD46228	Aef1	Aef1	Adult enhancer factor 1	AEF-1|CG5683	transcription factor activity ; GO:0003700 |specific transcriptional repressor activity ; GO:0016566 |RNA polymerase II transcription factor activity ; GO:0003702	negative regulation of transcription from Pol II promoter ; GO:0000122 |cell proliferation ; GO:0008283	#N/A				#N/A				#N/A				#N/A				#N/A				#N/A				#N/A				#N/A				#N/A				#N/A				#N/A
GH10333	CG32721	BcDNA:GH10333		BcDNA:GH10333|CG32721|CG12152	RNA binding ; GO:0003723	negative regulation of transcription from Pol II promoter, mitotic ; GO:0007070	#N/A				#N/A				#N/A				#N/A				#N/A				#N/A				#N/A				#N/A				#N/A				#N/A				#N/A
LD42626	TH1	TH1		NELF-D|CG9984	RNA binding ; GO:0003723	negative regulation of transcription from Pol II promoter, mitotic ; GO:0007070	#N/A				#N/A				#N/A				#N/A				#N/A				#N/A				#N/A				#N/A				#N/A				#N/A				#N/A
SD07139	CG5874	CG5874		BcDNA:SD07139	RNA binding ; GO:0003723	negative regulation of transcription from Pol II promoter, mitotic ; GO:0007070	SD07139	4.28196	3.28699	0	SD07139	7.64443	3.11319	0	SD07139	11.3264	4.05689	0	SD07139	6.94423	4.55641	0	SD07139	10.6413	4.0635	0	SD07139	12.2026	4.01409	0	SD07139	13.3345	4.41904	0	SD07139	-4.5254	0.316404	0	SD07139	-8.43815	0.217523	0	SD07139	-9.41771	0.257996	0	#N/A
LD33361	CG32067	CG32067		CG8000|CG7983	transcriptional repressor activity ; GO:0016564	negative regulation of transcription, DNA-dependent ; GO:0045892	#N/A				#N/A				#N/A				#N/A				#N/A				#N/A				#N/A				#N/A				#N/A				#N/A				#N/A
GH16072	NC2b	NC2beta		NC2beta|dNC2|Dr1|BG:DS00929.3|CG4185	general transcriptional repressor activity ; GO:0016565	negative regulation of transcriptional preinitiation complex formation ; GO:0017055	#N/A				#N/A				#N/A				#N/A				#N/A				#N/A				#N/A				#N/A				#N/A				#N/A				#N/A
LD24434	NC2a			NC2alpha|dDrap1/dNC2a|dDrap|dNC2|Drap1|CG10318	general transcriptional repressor activity ; GO:0016565	negative regulation of transcriptional preinitiation complex formation ; GO:0017055	#N/A				#N/A				#N/A				#N/A				#N/A				#N/A				#N/A				#N/A				#N/A				#N/A				#N/A
LD07551	smg		smaug	anonD69|anon-D69|Smg|D69|CG5263	mRNA 3' UTR binding ; GO:0003730 |translation repressor activity ; GO:0030371 |translation repressor activity, nucleic acid binding ; GO:0000900 |protein binding ; GO:0005515 |RNA binding ; GO:0003723	negative regulation of translation ; GO:0016478	#N/A				#N/A				#N/A				#N/A				#N/A				#N/A				#N/A				#N/A				#N/A				#N/A				#N/A
LD30037	smg	smg	smaug	anonD69|anon-D69|Smg|D69|CG5263	mRNA 3' UTR binding ; GO:0003730 |translation repressor activity ; GO:0030371 |translation repressor activity, nucleic acid binding ; GO:0000900 |protein binding ; GO:0005515 |RNA binding ; GO:0003723	negative regulation of translation ; GO:0016478	#N/A				#N/A				#N/A				#N/A				#N/A				#N/A				#N/A				#N/A				#N/A				#N/A				#N/A
LD15606	Paip2	Paip2		polyA-binding protein interacting protein 2|dPaip2|CG12358	protein binding ; GO:0005515	negative regulation of translation ; GO:0016478	LD15606	2.74717	3.80758	0	LD15606	4.6259	2.3709	0	LD15606	5.51134	3.99246	0	LD15606	6.46097	3.08288	0	LD15606	3.17948	2.71327	0	LD15606	3.72251	4.32365	0	LD15606	5.11866	5.663	0	#N/A				LD15606	-7.61741	0.321569	0	LD15606	-10.0249	0.360006	0	#N/A
GH10694	CG5621	CG5621		CT17756	ligand-gated ion channel activity ; GO:0015276 |kainate selective glutamate receptor activity ; GO:0015277	nerve-nerve synaptic transmission ; GO:0007270 |cation transport ; GO:0006812	#N/A				#N/A				#N/A				#N/A				#N/A				#N/A				#N/A				#N/A				#N/A				#N/A				#N/A
HL08030	CG11155	CG11155		CT30863	ligand-gated ion channel activity ; GO:0015276 |kainate selective glutamate receptor activity ; GO:0015277	nerve-nerve synaptic transmission ; GO:0007270 |cation transport ; GO:0006812	#N/A				#N/A				#N/A				#N/A				#N/A				#N/A				#N/A				#N/A				#N/A				#N/A				#N/A
GH07312	GABA-B-R2			metabotropic GABA-B receptor subtype 2|BcDNA:GH07312|GH07312|D-Gaba2|D-GABA<down>B</down>R2|CG6706	GABA-B receptor activity ; GO:0004965	nerve-nerve synaptic transmission ; GO:0007270 |G-protein coupled receptor protein signaling pathway ; GO:0007186	#N/A				#N/A				#N/A				#N/A				#N/A				#N/A				#N/A				#N/A				#N/A				#N/A				#N/A
GH04413	Appl	Appl	&bgr; amyloid protein precursor-like	BcDNA:GH04413|A&bgr;|EG:65F1.5|appl|APPL|&bgr;-amyloid-protein-precursor-like|CG6666|CG7727	receptor activity ; GO:0004872	nerve-nerve synaptic transmission ; GO:0007270 |induction of apoptosis ; GO:0006917 |ectoderm development ; GO:0007398 |cytoskeleton organization and biogenesis ; GO:0007010 |cell surface receptor linked signal transduction ; GO:0007166 |apoptotic program	#N/A				#N/A				#N/A				#N/A				#N/A				#N/A				#N/A				#N/A				#N/A				#N/A				#N/A
LD22201	G-iα65A	G-ialpha65A	G protein &agr;i subunit 65A	G-o&agr;65A: G protein &agr;o subunit 65A|G-&agr;-65A|G-ialpha65A|G-ia65A|G<down>&agr;i</down>|Galpha i|G protein &agr; o subunit 65A|Gai|G&agr;<down>i65A</down>|G&agr;65A|G&agr;<down>i</down>|G protein alpha subunit|G protein alpha-subunit|Gi-alpha|G&agr	heterotrimeric G-protein GTPase activity ; GO:0003927 ; EC:3.6.5.1 |protein binding ; GO:0005515	neuroblast cell division ; GO:0045034 |G-protein coupled receptor protein signaling pathway ; GO:0007186	#N/A				#N/A				#N/A				#N/A				#N/A				#N/A				#N/A				#N/A				#N/A				#N/A				#N/A
SD03464	Es2	Es2		CG1474	sepiapterin reductase activity ; GO:0004757 ; EC:1.1.1.153	neurogenesis ; GO:0007399	#N/A				#N/A				#N/A				#N/A				#N/A				#N/A				#N/A				#N/A				#N/A				#N/A				#N/A
GH01626	Ank2	Ank2		Dank2|ESTS:149B10S|CG7462	actin binding ; GO:0003779 |receptor binding ; GO:0005102 |structural constituent of cytoskeleton ; GO:0005200 |cytoskeletal protein binding ; GO:0008092	neurogenesis ; GO:0007399 |ectoderm development ; GO:0007398	#N/A				#N/A				#N/A				#N/A				#N/A				#N/A				#N/A				#N/A				#N/A				#N/A				#N/A
LP11503	Flo-2	Flo-2		flotillin 2|FLO<up>Dm</up>-2|CG14409|CG11547|CG32593	receptor binding ; GO:0005102 |structural molecule activity ; GO:0005198	neurogenesis ; GO:0007399 |ectoderm development ; GO:0007398	#N/A				#N/A				#N/A				#N/A				#N/A				#N/A				#N/A				#N/A				#N/A				#N/A				#N/A
LD32037	tgo	tgo	tango	paired-like 7|prd7|HIF1b|HIF-1&bgr;|Hif1|TGO|Tango|Arnt|dARNT|DARNT|darnt|ARNT|PRD gene 7|CG11987	RNA polymerase II transcription factor activity ; GO:0003702 |DNA binding ; GO:0003677	neurogenesis ; GO:0007399 |ectoderm development ; GO:0007398	#N/A				#N/A				#N/A				#N/A				#N/A				#N/A				#N/A				#N/A				#N/A				#N/A				#N/A
LP03275	caup	caup	caupolican	iroquois gene complex|Iroquis complex|iro-C|iroquois-complex|IRO-C|Iro-C|iroquois|Iroquois|iro|CG10605	specific RNA polymerase II transcription factor activity ; GO:0003704 |transcription regulator activity ; GO:0030528	neurogenesis ; GO:0007399 |ectoderm development ; GO:0007398	#N/A				#N/A				#N/A				#N/A				#N/A				#N/A				#N/A				#N/A				#N/A				#N/A				#N/A
LD33829	gro	gro	groucho	En-spl|BcDNA:LD33829|Groucho|E(spl)gro|dGro|BcDNA.LD33829|E(spl)<up>2</up>|l(3)gro|m9-m10|E(spl)-WD|m9/10|E(spl)m9/m10|m9,m10|m9/m10|CG8384	transcription corepressor activity ; GO:0003714 |NOT DNA binding ; GO:0003677	neurogenesis ; GO:0007399 |ectoderm development ; GO:0007398	#N/A				#N/A				#N/A				#N/A				#N/A				#N/A				LD33829	5.88979	2.04925	0	#N/A				#N/A				#N/A				#N/A
SD01552	pcx	pcx	pecanex	fs(1)A387|fs(1)14-567|fs(1)14-1153|fs(1)12-4169|fs(1)12-3102|fs(1)12-3014|fs(1)12-2135|fs(1)12-1743|fs(1)12-1012|EG:30B8.4|DMPCX|fs(1)pcx|mel(1)R1|fs(1)M10|CG3443		neurogenesis ; GO:0007399 |ectoderm development ; GO:0007398	#N/A				#N/A				#N/A				#N/A				#N/A				#N/A				#N/A				#N/A				#N/A				#N/A				#N/A
SD10657	Flo	Flo		Flo<up>Dm</up>|Flotillin-1|reggie-2|flotillin-1|CK02126|FLO<up>Dm</up>|CG8200	receptor binding ; GO:0005102 |structural molecule activity ; GO:0005198	neurogenesis ; GO:0007399 |ectoderm development ; GO:0007398 |biological_process unknown ; GO:0000004	#N/A				#N/A				#N/A				#N/A				#N/A				#N/A				#N/A				#N/A				#N/A				#N/A				#N/A
LD40049	CG12869	CG12869			receptor binding ; GO:0005102 |carboxylesterase activity ; GO:0004091 ; EC:3.1.1.1	neurogenesis ; GO:0007399 |ectoderm development ; GO:0007398 |cell adhesion ; GO:0007155	#N/A				#N/A				#N/A				#N/A				#N/A				#N/A				#N/A				#N/A				#N/A				#N/A				#N/A
LD22004	Nrt	Nrt	Neurotactin	BcDNA:LD22004|neu|Neur|MabBP106|nrt|CG9704		neurogenesis ; GO:0007399 |ectoderm development ; GO:0007398 |cell adhesion ; GO:0007155	#N/A				#N/A				#N/A				#N/A				#N/A				#N/A				LD22004	5.16068	3.04961	0	#N/A				#N/A				#N/A				#N/A
LD28757	Cont	Cont		Contactin|DCONT|CT1481|CG1084		neurogenesis ; GO:0007399 |ectoderm development ; GO:0007398 |cell-cell adhesion ; GO:0016337 |cell adhesion ; GO:0007155	#N/A				#N/A				#N/A				#N/A				#N/A				#N/A				#N/A				LD28757	10.9998	2.3335	0	#N/A				#N/A				#N/A
LD13435	crb	crb	crumbs	crumb|Crumbs|CT19912|l(3)j1B5|CRB|CG6383	receptor activity ; GO:0004872 |structural molecule activity ; GO:0005198 |receptor binding ; GO:0005102 |spectrin binding ; GO:0030507 |protein binding ; GO:0005515	neurogenesis ; GO:0007399 |ectoderm development ; GO:0007398 |cell-cell adhesion ; GO:0016337 |cell surface receptor linked signal transduction ; GO:0007166 |cell proliferation ; GO:0008283	#N/A				#N/A				#N/A				#N/A				#N/A				#N/A				#N/A				#N/A				#N/A				#N/A				#N/A
SD03267	unc-115	unc-115		dunc-115|CG9489|CG31332	structural constituent of cytoskeleton ; GO:0005200 |actin binding ; GO:0003779	neurogenesis ; GO:0007399 |ectoderm development ; GO:0007398 |cytoskeleton organization and biogenesis ; GO:0007010 |cell motility ; GO:0006928	#N/A				#N/A				#N/A				#N/A				#N/A				#N/A				#N/A				#N/A				#N/A				#N/A				#N/A
SD07678	CG32796			EG:BACH59J11.2|CT33235|CT23737|CG32796|CG7894|CG13756	transmembrane receptor activity ; GO:0004888	neurogenesis ; GO:0007399 |ectoderm development ; GO:0007398 |defense response ; GO:0006952 |cell adhesion ; GO:0007155	#N/A				#N/A				#N/A				#N/A				#N/A				#N/A				#N/A				#N/A				#N/A				#N/A				#N/A
LD04380	l(1)G0269	CG1696		BcDNA:LD08201|CG1696		neurogenesis ; GO:0007399 |ectoderm development ; GO:0007398 |development ; GO:0007275	#N/A				#N/A				#N/A				#N/A				#N/A				#N/A				#N/A				#N/A				#N/A				#N/A				#N/A
LD08201	l(1)G0269			BcDNA:LD08201|CG1696		neurogenesis ; GO:0007399 |ectoderm development ; GO:0007398 |development ; GO:0007275	#N/A				#N/A				#N/A				#N/A				#N/A				#N/A				#N/A				#N/A				#N/A				#N/A				#N/A
SD01878	CG31352	CG31352		CG9489	actin binding ; GO:0003779 |structural constituent of cytoskeleton ; GO:0005200	neurogenesis ; GO:0007399 |ectoderm development ; GO:0007398 |development ; GO:0007275 |cytoskeleton organization and biogenesis ; GO:0007010 |cell motility ; GO:0006928	#N/A				#N/A				#N/A				#N/A				#N/A				#N/A				#N/A				#N/A				#N/A				#N/A				#N/A
LD19982	CG8104	CG8104				neurogenesis ; GO:0007399 |ectoderm development ; GO:0007398 |development ; GO:0007275 |cytoskeleton organization and biogenesis ; GO:0007010 |cell motility ; GO:0006928	LD19982	6.04885	2.53169	0	LD19982	5.03113	2.18507	0	LD19982	7.69463	2.78198	0	LD19982	4.83549	3.24104	0	LD19982	5.91654	2.21869	0	LD19982	5.46325	2.44267	0	LD19982	4.72324	2.70053	0	#N/A				LD19982	-4.84643	0.434652	0	#N/A				#N/A
SD06923	rho-4	Tom1		rhomboid-4|Rho-4|Rho-related [10C6]|CG1697	receptor signaling protein activity ; GO:0005057 |receptor binding ; GO:0005102 |serine-type peptidase activity ; GO:0008236	neurogenesis ; GO:0007399 |female gamete generation ; GO:0007292 |ectoderm development ; GO:0007398	#N/A				#N/A				#N/A				#N/A				#N/A				#N/A				#N/A				#N/A				#N/A				#N/A				#N/A
GH13232	glec	glec	Gliolectin	gliolectin|CG6575	carbohydrate binding ; GO:0030246	neurogenesis ; GO:0007399 |heterophilic cell adhesion ; GO:0007157	#N/A				#N/A				GH13232	2.2347	2.32708	0.044832	GH13232	3.61253	2.53188	0	#N/A				GH13232	3.11661	2.87119	0	GH13232	4.24876	6.34613	0	#N/A				#N/A				GH13232	-5.538	0.370607	0	#N/A
GH23334	smi35A	smi35A		Dual specificity tyrosine phosphorylation-regulated kinase|smell impaired 35A|DYRK2|BG:DS01523.3|Dyrk2|CG4551	protein kinase activity ; GO:0004672 ; EC:2.7.1.37 |receptor signaling protein serine/threonine kinase activity ; GO:0004702 ; EC:2.7.1.- |protein serine/threonine kinase activity ; GO:0004674	neurogenesis ; GO:0007399 |induction of apoptosis ; GO:0006917 |ectoderm development ; GO:0007398 |cell proliferation ; GO:0008283	#N/A				#N/A				#N/A				#N/A				#N/A				#N/A				#N/A				#N/A				#N/A				#N/A				#N/A
LD02884	smi35A	smi35A		Dual specificity tyrosine phosphorylation-regulated kinase|smell impaired 35A|DYRK2|BG:DS01523.3|Dyrk2|CG4551	protein kinase activity ; GO:0004672 ; EC:2.7.1.37 |receptor signaling protein serine/threonine kinase activity ; GO:0004702 ; EC:2.7.1.- |protein serine/threonine kinase activity ; GO:0004674	neurogenesis ; GO:0007399 |induction of apoptosis ; GO:0006917 |ectoderm development ; GO:0007398 |cell proliferation ; GO:0008283	#N/A				#N/A				#N/A				#N/A				#N/A				#N/A				LD02884	2.3512	2.16132	0.0907299	#N/A				#N/A				#N/A				#N/A
LD33388	CG17090	CG17090		HIPK	protein serine/threonine kinase activity ; GO:0004674 |protein kinase activity ; GO:0004672 ; EC:2.7.1.37 |receptor signaling protein serine/threonine kinase activity ; GO:0004702 ; EC:2.7.1.-	neurogenesis ; GO:0007399 |induction of apoptosis ; GO:0006917 |ectoderm development ; GO:0007398 |cell proliferation ; GO:0008283	#N/A				#N/A				#N/A				#N/A				#N/A				#N/A				#N/A				#N/A				#N/A				#N/A				#N/A
SD08329	CG17090	CG17090		HIPK	protein serine/threonine kinase activity ; GO:0004674 |protein kinase activity ; GO:0004672 ; EC:2.7.1.37 |receptor signaling protein serine/threonine kinase activity ; GO:0004702 ; EC:2.7.1.-	neurogenesis ; GO:0007399 |induction of apoptosis ; GO:0006917 |ectoderm development ; GO:0007398 |cell proliferation ; GO:0008283	#N/A				#N/A				SD08329	3.85417	2.73271	0	SD08329	6.33587	2.04045	0	SD08329	2.96715	2.00604	0	SD08329	4.02959	2.89434	0	SD08329	7.43656	2.32852	0	#N/A				#N/A				#N/A				#N/A
SD02309	RhoGAP5A	RhoGAP5A		CG3208	guanyl-nucleotide exchange factor activity ; GO:0005085 |receptor binding ; GO:0005102 |diacylglycerol binding ; GO:0019992	neurogenesis ; GO:0007399 |intracellular signaling cascade ; GO:0007242 |ectoderm development ; GO:0007398	#N/A				#N/A				#N/A				#N/A				#N/A				#N/A				#N/A				#N/A				#N/A				#N/A				#N/A
GH10341	sif	sif	still life	Still life|RhoGEF|SIF|still life type 2|still life type 1|slf|CG5256|CG5406	guanyl-nucleotide exchange factor activity ; GO:0005085 |Rho guanyl-nucleotide exchange factor activity ; GO:0005089	neurogenesis ; GO:0007399 |intracellular signaling cascade ; GO:0007242 |ectoderm development ; GO:0007398	#N/A				#N/A				#N/A				#N/A				#N/A				#N/A				#N/A				#N/A				#N/A				#N/A				#N/A
HL03036	hop	hop	hopscotch	msvl|l(1)G18|Hopskotch|Tum-1|Jak-STAT|Hop1|DmHD-160|Dm JAK|Hop|Jak|l(1)10Be|Tum: Tumorous|l(1)L4|l(1)hop|L4|locus 18|CG2720|CG1594	protein-tyrosine kinase activity ; GO:0004713 ; EC:2.7.1.112 |Janus kinase activity ; GO:0004718 ; EC:2.7.1.- |non-membrane spanning protein tyrosine kinase activity ; GO:0004715 ; EC:2.7.1.-	neurogenesis ; GO:0007399 |mesoderm development ; GO:0007498 |ectoderm development ; GO:0007398	#N/A				#N/A				#N/A				#N/A				#N/A				#N/A				#N/A				#N/A				#N/A				#N/A				#N/A
LD34181	SA	SA	Stromalin	ESTS:92H2T|DmSA|SCC3|DSA|CG3423	chromatin binding ; GO:0003682	neurogenesis ; GO:0007399 |mesoderm development ; GO:0007498 |meiosis ; GO:0007126 |hemopoiesis ; GO:0030097 |ectoderm development ; GO:0007398	#N/A				#N/A				#N/A				#N/A				#N/A				#N/A				#N/A				#N/A				#N/A				#N/A				#N/A
GH01410	nAcRa-30D	nAcRalpha-30D	nicotinic Acetylcholine Receptor &agr; 30D	BcDNA:GH01410|nAcRalpha-30D|nAChR|D&agr;6|CT13662|CG4128	acetylcholine receptor activity ; GO:0015464 |nicotinic acetylcholine-activated cation-selective channel activity ; GO:0004889	neuromuscular synaptic transmission ; GO:0007274 |nerve-nerve synaptic transmission ; GO:0007270 |muscle contraction ; GO:0006936 |cation transport ; GO:0006812	#N/A				#N/A				#N/A				#N/A				#N/A				#N/A				#N/A				#N/A				#N/A				#N/A				#N/A
GH09870	nAcRb-96A	nAcRbeta-96A	nicotinic Acetylcholine Receptor beta 96A	AcrF|nAChR|nAcr96Ac|nAcRs|Acr96Ac|sbd: stubbloid|&bgr;<down>2</down>|SBD: second beta-like subunit of Drosophila|CG6798	acetylcholine receptor activity ; GO:0015464 |nicotinic acetylcholine-activated cation-selective channel activity ; GO:0004889	neuromuscular synaptic transmission ; GO:0007274 |nerve-nerve synaptic transmission ; GO:0007270 |muscle contraction ; GO:0006936 |cation transport ; GO:0006812	#N/A				#N/A				#N/A				#N/A				#N/A				#N/A				#N/A				#N/A				#N/A				#N/A				#N/A
GH10531	nAcRb-64B	nAcRbeta-64B	nicotinic Acetylcholine Receptor beta 64B	AcrD|AchR64B|nAChR|&bgr; 64B|Acr64B|Ard|ARD: AChR protein of Drosophila|ard|AChR64B|CG11348|CG12606	acetylcholine receptor activity ; GO:0015464 |nicotinic acetylcholine-activated cation-selective channel activity ; GO:0004889	neuromuscular synaptic transmission ; GO:0007274 |nerve-nerve synaptic transmission ; GO:0007270 |muscle contraction ; GO:0006936 |cation transport ; GO:0006812	#N/A				#N/A				#N/A				#N/A				#N/A				#N/A				#N/A				#N/A				#N/A				#N/A				#N/A
GH22843	nAcRa-96Ab	nAcRalpha-96Ab	nicotinic Acetylcholine Receptor alpha 96Ab	nicotinic acetylcholine receptor alpha-2|D<up>a2</up>: Drosophila alpha-like subunit 2|AcrE|nAcRalpha-96Ab|nAChR|nAcr96Ab|nAcRs|D&agr;2/SAD|Dalpha2 nicotimic acetylcholine receptor|Acr96Ab|da2|&agr;<down>2</down>|SAD: Second alpha-like subunit of Drosophi	acetylcholine receptor activity ; GO:0015464 |nicotinic acetylcholine-activated cation-selective channel activity ; GO:0004889	neuromuscular synaptic transmission ; GO:0007274 |nerve-nerve synaptic transmission ; GO:0007270 |muscle contraction ; GO:0006936 |cation transport ; GO:0006812	#N/A				#N/A				#N/A				#N/A				#N/A				#N/A				#N/A				#N/A				#N/A				#N/A				#N/A
LD20458	nAcRa-80B	nAcRalpha-80B		nicotinic Acetylcholine Receptor &agr; 80B|nAcRaplha-80B|nAChR|D&agr;4|Dalpha4|CG17552|CG12414	acetylcholine receptor activity ; GO:0015464 |nicotinic acetylcholine-activated cation-selective channel activity ; GO:0004889	neuromuscular synaptic transmission ; GO:0007274 |nerve-nerve synaptic transmission ; GO:0007270 |muscle contraction ; GO:0006936 |cation transport ; GO:0006812	#N/A				#N/A				#N/A				#N/A				#N/A				#N/A				#N/A				#N/A				#N/A				#N/A				#N/A
GH25591	CG4226	CG4226		CT13021	ligand-gated ion channel activity ; GO:0015276 |kainate selective glutamate receptor activity ; GO:0015277	neuromuscular synaptic transmission ; GO:0007274 |nerve-nerve synaptic transmission ; GO:0007270 |muscle contraction ; GO:0006936 |cation transport ; GO:0006812	#N/A				#N/A				#N/A				#N/A				#N/A				#N/A				#N/A				#N/A				#N/A				#N/A				#N/A
GH03573	Nrg	Nrg	Neuroglian	central brain deranged|l(1)7Fa|Ngl|CT4318|l(1)G0413|neuroglian|l(1)G0099|nrg|ceb|NRG|RA35|CG1634		neuronal cell adhesion ; GO:0007158 |ectoderm development ; GO:0007398	#N/A				#N/A				#N/A				#N/A				#N/A				#N/A				#N/A				GH03573	7.27897	2.03285	0	#N/A				#N/A				#N/A
LD25556	Fas1	Fas1	Fasciclin 1	Fas I|DROFASI|DROFAS1|fas-I|FasI|Fasciclin I|gasI|fasI|fas I|fasciclin I|CG6588		neuronal cell recognition ; GO:0008038 |neuronal cell adhesion ; GO:0007158 |axon guidance ; GO:0007411	#N/A				#N/A				#N/A				#N/A				#N/A				#N/A				#N/A				#N/A				#N/A				#N/A				#N/A
LD21309	eIF-5C	eIF-5C		elongation initiation factor 5C|extra-bases|krasavietz|exb|extra bases|l(3)03022|CG2922	translation factor activity, nucleic acid binding ; GO:0008135 |translation initiation factor activity ; GO:0003743	neuronal lineage restriction ; GO:0042055 |long-term memory ; GO:0007616	#N/A				#N/A				#N/A				LD21309	-5.53331	0.481346	0	LD21309	-4.44437	0.424235	0	LD21309	-4.49404	0.412288	0	LD21309	-6.04175	0.472787	0	#N/A				LD21309	4.64324	2.72176	0	#N/A				#N/A
GH11008	Mip	MIP		Myoinhibiting peptide precursor|drostatin-B2|Drm-MIP-5 (B-type)|Drm-MIP-2 (B-type)|allatostatin (B-type)|Drm-MIP-5|DAP-B|CG6456	myoinhibitory hormone activity ; GO:0016085 |ecdysiostatic hormone activity ; GO:0016087 |neuropeptide hormone activity ; GO:0005184 |hormone activity ; GO:0005179	neuropeptide signaling pathway ; GO:0007218	#N/A				#N/A				#N/A				#N/A				#N/A				#N/A				#N/A				#N/A				#N/A				#N/A				#N/A
GH23743	Nplp1	CG3441		neuropeptide-like precursor 1|Neuropeptide-like precursor 1|NPLP1|APK peptide|IPNamide peptide|MTYamide peptide|CG3441	neuropeptide hormone activity ; GO:0005184	neuropeptide signaling pathway ; GO:0007218	#N/A				#N/A				#N/A				#N/A				#N/A				#N/A				#N/A				GH23743	11.8964	3.08302	0	#N/A				#N/A				#N/A
SD05282	CG13586	CG13586		BcDNA:SD05282|ion transport peptide|CHH-like	neuropeptide hormone activity ; GO:0005184 |hormone activity ; GO:0005179	neuropeptide signaling pathway ; GO:0007218	#N/A				#N/A				#N/A				#N/A				#N/A				#N/A				#N/A				#N/A				#N/A				#N/A				#N/A
GH03388	hug	hug		hugin|pyrokinin-2|SVPFKPRLamide|hug-&ggr;|HUG&ggr;|hug &ggr;|hug&ggr;|Drm-PK-2|Drm-MT2|pyrokinin/PBAN-like|CG6371	neurotrophin receptor binding ; GO:0005165 |neuropeptide hormone activity ; GO:0005184 |hormone activity ; GO:0005179 |receptor binding ; GO:0005102	neuropeptide signaling pathway ; GO:0007218 |ecdysis (sensu Insecta) ; GO:0018990	#N/A				#N/A				#N/A				#N/A				#N/A				#N/A				#N/A				GH03388	5.10922	2.49717	0	#N/A				#N/A				#N/A
GH28004	capa	capa	capability	Cardioacceleratory peptide-2b|Drm-myotropin|TGPSASSGLWFGPRLamide|Drm-PK-1|CAP2B-3|CAP2B-2|CAP2B-1|pyrokinin-like|Drm-PVK-2|Drm-PVK-1|CAP2b-3|CAP2b-2|CAP2b-1|cap2b-like|capa-3|capa-2|capa-1|pyrokinin/PBAN-like|CAP2B/pyrokinin|Drm-MT|Drm-CAP2b/MT|Drm-CAP-2|	myostimulatory hormone activity ; GO:0016084 |diuretic hormone activity ; GO:0008613 |neuropeptide hormone activity ; GO:0005184 |receptor binding ; GO:0005102	neuropeptide signaling pathway ; GO:0007218 |epithelial fluid transport ; GO:0042045	#N/A				#N/A				#N/A				#N/A				#N/A				GH28004	3.41173	2.05039	0	GH28004	5.60603	2.02104	0	#N/A				#N/A				#N/A				#N/A
GH02029	Ca-a1D	Ca-alpha1D	Ca<up>2+</up>-channel protein &agr;<down>1</down> subunit D	Ca<up>2+</up>-channel &agr;1 subunit|Drosophila melanogaster calcium channel &agr;<down>1</down> subunit DHP-sensitive|DmCa1D|&agr;1D|calcium channel alpha-1 subunit|Ca-a1D|Ca-_1D|Ca-&agr;1|BG:DS02795.1|Ca-alpha1|DmCa1&agr;1|Dmca1D|&agr;1|DroCa1|l35Fa|l(2	voltage-gated calcium channel activity ; GO:0005245	neurotransmitter secretion ; GO:0007269 |epithelial fluid transport ; GO:0042045	#N/A				#N/A				#N/A				#N/A				#N/A				#N/A				#N/A				#N/A				#N/A				#N/A				#N/A
GH02471	cac	cac	cacophony	Calcium channel &agr;1 subunit, type A|nightblind A|lethal(1)11Aa|opm47|opm18|ldg: lamina-degeneration|l(1)11Aa|P18|H47|H18|EE171|Ca-&agr;1A|nightblind|Cacophony|Dmc&agr;1A|l(1)13|Dmca1A|l(1)L13|13|nonB: no-on-transient B|nbA|CG1522	voltage-gated calcium channel activity ; GO:0005245	neurotransmitter secretion ; GO:0007269 |muscle contraction ; GO:0006936 |epithelial fluid transport ; GO:0042045 |cation transport ; GO:0006812	#N/A				#N/A				#N/A				#N/A				#N/A				#N/A				#N/A				GH02471	5.48333	2.13669	0	#N/A				#N/A				#N/A
GH25720	Ace	Ace	Acetylcholine esterase	l(3)87Ed|l(3)26|FBgn0000024|acetylcholinesterase|DmAChE|dmAChE|AchE|ace|dAChE|ache|CHE|ACE|AcChE|AChE|CG17907	cholinesterase activity ; GO:0004104 ; EC:3.1.1.8 |acetylcholinesterase activity ; GO:0003990 ; EC:3.1.1.7	neurotransmitter secretion ; GO:0007269 |neuromuscular synaptic transmission ; GO:0007274	#N/A				#N/A				#N/A				#N/A				#N/A				#N/A				#N/A				#N/A				#N/A				#N/A				#N/A
GH09958	CG14886	CG14886			guanylate cyclase activity ; GO:0004383 ; EC:4.6.1.2	nitric oxide mediated signal transduction ; GO:0007263 |cyclic nucleotide metabolism ; GO:0009187	#N/A				#N/A				#N/A				#N/A				#N/A				#N/A				#N/A				#N/A				#N/A				#N/A				#N/A
SD07514	Dyb	Dyb		Dystrobrevin-like|DmDYB|CG8529	actin binding ; GO:0003779 |structural constituent of cytoskeleton ; GO:0005200 |structural constituent of muscle ; GO:0008307 |cytoskeletal protein binding ; GO:0008092	nitric oxide mediated signal transduction ; GO:0007263 |neuromuscular synaptic transmission ; GO:0007274 |muscle contraction ; GO:0006936 |cytoskeleton organization and biogenesis ; GO:0007010	#N/A				#N/A				SD07514	2.76934	2.29274	0	#N/A				#N/A				SD07514	3.27439	2.23452	0	#N/A				#N/A				#N/A				#N/A				#N/A
LD05247	CG8839	CG8839			fatty acid amide hydrolase activity ; GO:0017064	nitrogen metabolism ; GO:0006807	LD05247	3.62234	2.06225	0	#N/A				#N/A				#N/A				#N/A				#N/A				#N/A				#N/A				#N/A				#N/A				#N/A
SD05601	CG1640	CG1640			alanine transaminase activity ; GO:0004021 ; EC:2.6.1.2	nitrogen metabolism ; GO:0006807 |amino acid biosynthesis ; GO:0008652	#N/A				#N/A				#N/A				#N/A				#N/A				#N/A				#N/A				#N/A				#N/A				#N/A				#N/A
GH08974	CG6950				kynurenine-oxoglutarate transaminase activity ; GO:0016212 ; EC:2.6.1.7	nitrogen metabolism ; GO:0006807 |amino acid biosynthesis ; GO:0008652	#N/A				#N/A				#N/A				#N/A				#N/A				#N/A				#N/A				#N/A				#N/A				#N/A				#N/A
LD05707	CG31216	CG31216		AAM52663|CG7500|CG7444	hydrolase activity ; GO:0016787 ; EC:3.-.-.-	nitrogen metabolism ; GO:0006807 |coenzyme metabolism ; GO:0006732 |coenzyme and prosthetic group metabolism ; GO:0006731	#N/A				#N/A				#N/A				#N/A				#N/A				#N/A				#N/A				LD05707	2.88236	2.22627	0	#N/A				#N/A				#N/A
LD22661	CG12264	CG12264			transaminase activity ; GO:0008483 ; EC:2.6.1.- |cysteine desulfhydrase activity ; GO:0016225 ; EC:4.4.1.-	nitrogen utilization ; GO:0019740 |iron-sulfur cluster assembly ; GO:0016226 |alanine biosynthesis ; GO:0006523	#N/A				#N/A				#N/A				#N/A				#N/A				#N/A				#N/A				#N/A				#N/A				#N/A				#N/A
GH01635	CG9836	CG9836				nitrogen utilization ; GO:0019740 |nitrogen metabolism ; GO:0006807	#N/A				#N/A				#N/A				#N/A				#N/A				#N/A				#N/A				#N/A				#N/A				#N/A				#N/A
LD21941	Ost48	Ost48	Oligosaccharyltransferase 48kD subunit	OST48/WBP1|DrOST|OST48|DmOST50|CG9022	dolichyl-diphosphooligosaccharide-protein glycotransferase activity ; GO:0004579 ; EC:2.4.1.119	N-linked glycosylation ; GO:0006487	#N/A				LD21941	-4.8684	0.382517	0	LD21941	-3.88741	0.409236	0	LD21941	-5.16613	0.416205	0	#N/A				LD21941	-4.28077	0.414979	0	#N/A				#N/A				#N/A				LD21941	5.91035	2.73474	0	#N/A
LD44072	CG4542	CG4542			oligosaccharyl transferase activity ; GO:0004576 ; EC:2.4.1.- |dolichyl pyrophosphate Glc1Man9GlcNAc2 alpha-1,3-glucosyltransferase activity ; GO:0042283 ; EC:2.4.1.-	N-linked glycosylation ; GO:0006487	#N/A				#N/A				#N/A				#N/A				#N/A				#N/A				#N/A				#N/A				#N/A				#N/A				#N/A
LD29083	CG5091	CG5091			transferase activity, transferring glycosyl groups ; GO:0016757 ; EC:2.4.-.- |dolichyl pyrophosphate Man9GlcNAc2 alpha-1,3-glucosyltransferase activity ; GO:0042281 ; EC:2.4.1.-	N-linked glycosylation ; GO:0006487	#N/A				#N/A				#N/A				#N/A				#N/A				#N/A				#N/A				#N/A				#N/A				#N/A				#N/A
LD44495	spt4	spt4		SPT4|Dspt4|l(2)k05316|CG12372	general RNA polymerase II transcription factor activity ; GO:0016251 |chromatin binding ; GO:0003682	non-covalent chromatin modification ; GO:0016582 |chromatin assembly/disassembly ; GO:0006333 |RNA elongation from Pol II promoter ; GO:0006368	LD44495	-4.71848	0.29907	0	LD44495	-10.9681	0.230052	0	LD44495	-5.58814	0.448479	0	#N/A				#N/A				LD44495	-6.97068	0.409079	0	#N/A				#N/A				LD44495	3.22465	2.00182	0	#N/A				#N/A
SD10447	fry	fry	furry	Suppressor of GMR-sina 3-7|SS3-7|yeti|l(3)02240|CG6780|CG6774|CG14171|CG32045		NOT frizzled signaling pathway ; GO:0007222	#N/A				#N/A				#N/A				#N/A				#N/A				#N/A				#N/A				#N/A				#N/A				#N/A				#N/A
LD36812	nct	nct		agoraphobic|Nct|dNicastrin|S5A|Nicastrin|Nic|agro|nicastrin|CG7012		Notch receptor processing ; GO:0007220	#N/A				#N/A				#N/A				#N/A				#N/A				#N/A				#N/A				#N/A				#N/A				#N/A				#N/A
LD12037	aph-1	pen-1	anterior pharynx defective 1	presenilin enhancer-1|pen-1:presenilin stabilization factor|Aph-1|Dm APH-1|pen-1|CG2855	endopeptidase activity ; GO:0004175	Notch signaling pathway ; GO:0007219	#N/A				#N/A				#N/A				#N/A				#N/A				#N/A				#N/A				#N/A				#N/A				#N/A				#N/A
GH06537	sno	sno	strawberry notch	l(1)11Ea|Sno|Strawberry Notch|g-l: glossy-like|CG1903		Notch signaling pathway ; GO:0007219	#N/A				#N/A				#N/A				#N/A				#N/A				#N/A				GH06537	4.92138	2.09648	0	#N/A				#N/A				#N/A				#N/A
GM06087	sno		strawberry notch	l(1)11Ea|Sno|Strawberry Notch|g-l: glossy-like|CG1903		Notch signaling pathway ; GO:0007219	#N/A				#N/A				#N/A				#N/A				#N/A				#N/A				#N/A				#N/A				#N/A				#N/A				#N/A
LD31805	LamC	LamC	Lamin C	G intermediate filament|LAMC|lamin C|pG-IF|CG10119	structural constituent of cytoskeleton ; GO:0005200	nuclear envelope reassembly ; GO:0007084 |cytoskeleton organization and biogenesis ; GO:0007010	#N/A				#N/A				LD31805	-3.97368	0.499887	0	#N/A				#N/A				LD31805	-4.41457	0.495142	0	LD31805	-3.68161	0.451248	0	#N/A				#N/A				#N/A				#N/A
LD24737	l(1)G0007	CG32604		EP784|EP764|cg1405|l(1)G0176|l(1)G0491|l(1)G0308|l(1)G0476|l(1)G0416|l(1)G0103|l(1)G0028|CG1375|CG32604|CG1405	ATP dependent helicase activity ; GO:0008026 |ATP dependent RNA helicase activity ; GO:0004004 |pre-mRNA splicing factor activity ; GO:0008248	nuclear mRNA splicing, via spliceosome ; GO:0000398	#N/A				#N/A				#N/A				#N/A				#N/A				#N/A				#N/A				#N/A				#N/A				#N/A				#N/A
GH12763	CG9323	CG9323		38E.15|cg9323	ATP dependent helicase activity ; GO:0008026 |RNA helicase activity ; GO:0003724 ; EC:2.7.7.- |nucleic acid binding ; GO:0003676 |helicase activity ; GO:0004386	nuclear mRNA splicing, via spliceosome ; GO:0000398	#N/A				#N/A				#N/A				#N/A				#N/A				#N/A				#N/A				#N/A				#N/A				#N/A				#N/A
GM13272	CG11107	CG11107		cg11107	ATP dependent RNA helicase activity ; GO:0004004 |ATP dependent helicase activity ; GO:0008026 |pre-mRNA splicing factor activity ; GO:0008248 |RNA helicase activity ; GO:0003724 ; EC:2.7.7.-	nuclear mRNA splicing, via spliceosome ; GO:0000398	#N/A				#N/A				#N/A				#N/A				#N/A				#N/A				#N/A				#N/A				GM13272	4.5746	2.50304	0	#N/A				#N/A
LD01659	CG8915	CG8915		cg8915	ATP dependent RNA helicase activity ; GO:0004004 |nucleic acid binding ; GO:0003676 |helicase activity ; GO:0004386	nuclear mRNA splicing, via spliceosome ; GO:0000398	#N/A				#N/A				#N/A				#N/A				#N/A				#N/A				#N/A				#N/A				#N/A				#N/A				#N/A
LD31543	CG32533	CG32533		cg12211|CG14198|CG12211	ATP dependent RNA helicase activity ; GO:0004004 |nucleic acid binding ; GO:0003676 |helicase activity ; GO:0004386	nuclear mRNA splicing, via spliceosome ; GO:0000398	#N/A				#N/A				#N/A				#N/A				#N/A				#N/A				#N/A				#N/A				#N/A				#N/A				#N/A
GM01081	CG10333	CG10333		DmRH19|cg10333	ATP dependent RNA helicase activity ; GO:0004004 |pre-mRNA splicing factor activity ; GO:0008248	nuclear mRNA splicing, via spliceosome ; GO:0000398	#N/A				#N/A				#N/A				#N/A				#N/A				#N/A				#N/A				#N/A				#N/A				#N/A				#N/A
LD24340	CG11674	CG11674			ATP dependent RNA helicase activity ; GO:0004004 |pre-mRNA splicing factor activity ; GO:0008248	nuclear mRNA splicing, via spliceosome ; GO:0000398	#N/A				#N/A				#N/A				#N/A				#N/A				#N/A				#N/A				#N/A				#N/A				#N/A				#N/A
SD07467	CG8241	CG8241		cg8241	ATP dependent RNA helicase activity ; GO:0004004 |pre-mRNA splicing factor activity ; GO:0008248	nuclear mRNA splicing, via spliceosome ; GO:0000398	#N/A				#N/A				#N/A				#N/A				#N/A				#N/A				#N/A				#N/A				#N/A				#N/A				#N/A
LD23644	Hel25E	Hel25E	Helicase at 25E	lethal(2)25Eb|l(2)jf26|l(2)gdh12|l(2)25Eb|Wm6|Hel|Dbp25F|l(2)k11511|UAP56|DmRH4|HEL|RNA helicase|hel|WM6|jf26|l(2)gdh-12|CG7269	ATP dependent RNA helicase activity ; GO:0004004 |pre-mRNA splicing factor activity ; GO:0008248 |RNA helicase activity ; GO:0003724 ; EC:2.7.7.-	nuclear mRNA splicing, via spliceosome ; GO:0000398	#N/A				LD23644	-6.71115	0.477883	0	LD23644	-2.74658	0.468023	0	LD23644	-5.32949	0.404906	0	LD23644	-2.93973	0.490922	0	LD23644	-3.71553	0.395397	0	LD23644	-4.42526	0.447776	0	#N/A				#N/A				#N/A				#N/A
LD21880	CG6227	CG6227		DmRH29|cg6227	ATP dependent RNA helicase activity ; GO:0004004 |pre-mRNA splicing factor activity ; GO:0008248 |RNA helicase activity ; GO:0003724 ; EC:2.7.7.- |RNA binding ; GO:0003723	nuclear mRNA splicing, via spliceosome ; GO:0000398	#N/A				#N/A				#N/A				#N/A				#N/A				#N/A				#N/A				#N/A				#N/A				#N/A				#N/A
LD25692	CG10689	CG10689		cg10689	ATP dependent RNA helicase activity ; GO:0004004 |RNA helicase activity ; GO:0003724 ; EC:2.7.7.- |pre-mRNA splicing factor activity ; GO:0008248	nuclear mRNA splicing, via spliceosome ; GO:0000398	#N/A				#N/A				#N/A				#N/A				#N/A				#N/A				#N/A				#N/A				#N/A				#N/A				#N/A
LD11291	CG3225	CG3225		cg3225	ATP dependent RNA helicase activity ; GO:0004004 |RNA helicase activity ; GO:0003724 ; EC:2.7.7.- |pre-mRNA splicing factor activity ; GO:0008248 |helicase activity ; GO:0004386	nuclear mRNA splicing, via spliceosome ; GO:0000398	LD11291	-3.86974	0.492638	0	#N/A				#N/A				#N/A				#N/A				#N/A				#N/A				#N/A				#N/A				#N/A				#N/A
GH17344	CG4291	CG4291			FH1-domain binding ; GO:0017058	nuclear mRNA splicing, via spliceosome ; GO:0000398	#N/A				#N/A				#N/A				#N/A				#N/A				#N/A				#N/A				#N/A				#N/A				#N/A				#N/A
LD24714	CG3542	CG3542			FH1-domain binding ; GO:0017058	nuclear mRNA splicing, via spliceosome ; GO:0000398	#N/A				#N/A				#N/A				#N/A				#N/A				#N/A				#N/A				#N/A				#N/A				#N/A				#N/A
SD02972	Rtc1	Rtc1		CG11130	phosphorus-oxygen lyase activity ; GO:0016849 ; EC:4.6.-.- |RNA binding ; GO:0003723 |RNA-3'-phosphate cyclase activity ; GO:0003963 ; EC:6.5.1.4	nuclear mRNA splicing, via spliceosome ; GO:0000398	#N/A				#N/A				#N/A				#N/A				#N/A				SD02972	-5.14686	0.481146	0	#N/A				#N/A				SD02972	4.91109	3.93169	0	#N/A				#N/A
SD05956	CG4061	EG:22E5.3		EG:22E5.3	phosphorus-oxygen lyase activity ; GO:0016849 ; EC:4.6.-.- |RNA binding ; GO:0003723 |RNA-3'-phosphate cyclase activity ; GO:0003963 ; EC:6.5.1.4	nuclear mRNA splicing, via spliceosome ; GO:0000398	#N/A				#N/A				#N/A				#N/A				#N/A				#N/A				#N/A				#N/A				#N/A				#N/A				#N/A
GH03554	CG16941	CG16941			pre-mRNA splicing factor activity ; GO:0008248	nuclear mRNA splicing, via spliceosome ; GO:0000398	#N/A				#N/A				#N/A				#N/A				#N/A				#N/A				#N/A				#N/A				#N/A				#N/A				#N/A
GM13767	CG3436	CG3436			pre-mRNA splicing factor activity ; GO:0008248	nuclear mRNA splicing, via spliceosome ; GO:0000398	#N/A				#N/A				#N/A				#N/A				#N/A				GM13767	-3.48844	0.498694	0	GM13767	-3.79753	0.49473	0	#N/A				#N/A				#N/A				#N/A
LD03002	CG1249	CG1249		BcDNA:LD03002	pre-mRNA splicing factor activity ; GO:0008248	nuclear mRNA splicing, via spliceosome ; GO:0000398	#N/A				#N/A				#N/A				LD03002	-6.0947	0.446445	0	#N/A				LD03002	-4.7977	0.456889	0	LD03002	-4.15754	0.454348	0	#N/A				#N/A				#N/A				#N/A
LD14049	SmB	SmB	Small ribonucleoprotein particle protein B	polypeptide B|Sm B|snRNP B|CG5352	pre-mRNA splicing factor activity ; GO:0008248	nuclear mRNA splicing, via spliceosome ; GO:0000398	#N/A				#N/A				LD14049	-3.01006	0.493905	0	#N/A				#N/A				LD14049	-3.83036	0.437868	0	#N/A				#N/A				LD14049	4.95058	2.65824	0	#N/A				#N/A
LD21701	crn	crn	crooked neck	l(1)crn|l(1)N7|l(1)2Fa|CDC16|EG:30B8.1|yok: yolky|RC63|l(1)CRN|N10|l30|l(1)2|N5|CG3193	pre-mRNA splicing factor activity ; GO:0008248	nuclear mRNA splicing, via spliceosome ; GO:0000398	#N/A				#N/A				#N/A				#N/A				#N/A				#N/A				#N/A				#N/A				#N/A				#N/A				#N/A
LD21931	CG6015	CG6015			pre-mRNA splicing factor activity ; GO:0008248	nuclear mRNA splicing, via spliceosome ; GO:0000398	#N/A				#N/A				#N/A				#N/A				#N/A				#N/A				#N/A				#N/A				#N/A				#N/A				#N/A
LD22754	noi	noi		noisette|U2|SF3a<up>60</up>|ms3225|l(3)j3E7|CG2925	pre-mRNA splicing factor activity ; GO:0008248	nuclear mRNA splicing, via spliceosome ; GO:0000398	#N/A				#N/A				#N/A				#N/A				#N/A				#N/A				#N/A				#N/A				#N/A				#N/A				#N/A
LD26426	CG1646	CG1646			pre-mRNA splicing factor activity ; GO:0008248	nuclear mRNA splicing, via spliceosome ; GO:0000398	#N/A				#N/A				#N/A				#N/A				#N/A				#N/A				LD26426	3.26051	2.06095	0	#N/A				#N/A				#N/A				#N/A
LD33339	CG8877	CG8877			pre-mRNA splicing factor activity ; GO:0008248	nuclear mRNA splicing, via spliceosome ; GO:0000398	#N/A				#N/A				#N/A				#N/A				#N/A				#N/A				#N/A				#N/A				#N/A				#N/A				#N/A
LD41209	CG6876	CG6876		anon-EST:Liang-2.38|clone 2.38	pre-mRNA splicing factor activity ; GO:0008248	nuclear mRNA splicing, via spliceosome ; GO:0000398	#N/A				#N/A				#N/A				#N/A				#N/A				#N/A				#N/A				#N/A				#N/A				#N/A				#N/A
LD43276	CG6841	CG6841		BcDNA:LD43276	pre-mRNA splicing factor activity ; GO:0008248	nuclear mRNA splicing, via spliceosome ; GO:0000398	#N/A				#N/A				#N/A				#N/A				#N/A				#N/A				#N/A				#N/A				#N/A				#N/A				#N/A
LD43674	CG1420	CG1420			pre-mRNA splicing factor activity ; GO:0008248	nuclear mRNA splicing, via spliceosome ; GO:0000398	#N/A				#N/A				#N/A				#N/A				#N/A				#N/A				#N/A				#N/A				#N/A				#N/A				#N/A
LD45152	CG3605	CG3605			pre-mRNA splicing factor activity ; GO:0008248	nuclear mRNA splicing, via spliceosome ; GO:0000398	#N/A				#N/A				#N/A				#N/A				#N/A				#N/A				#N/A				#N/A				#N/A				#N/A				#N/A
LD47455	CG10754	CG10754			pre-mRNA splicing factor activity ; GO:0008248	nuclear mRNA splicing, via spliceosome ; GO:0000398	#N/A				#N/A				#N/A				#N/A				#N/A				#N/A				#N/A				#N/A				#N/A				#N/A				#N/A
SD01276	su(w<up>a</up>)	su(w[a])	suppressor of white-apricot	EG:BACR7A4.10|su(w<up>a</up>)-2|su(w<up>a</up>)-1|DmSWAP|su(wa)|su<up>wa</up>|su(w)|CG3019	pre-mRNA splicing factor activity ; GO:0008248	nuclear mRNA splicing, via spliceosome ; GO:0000398	#N/A				#N/A				#N/A				#N/A				#N/A				#N/A				SD01276	4.17386	2.095	0	SD01276	6.63348	2.22311	0	#N/A				#N/A				#N/A
LD02793	Gbp	Gbp	GTP-binding-protein	BcDNA:LD02793|GPB|CG5519	pre-mRNA splicing factor activity ; GO:0008248 |GTP binding ; GO:0005525	nuclear mRNA splicing, via spliceosome ; GO:0000398	#N/A				#N/A				#N/A				#N/A				#N/A				LD02793	-4.03771	0.432004	0	#N/A				#N/A				#N/A				#N/A				#N/A
LD21120	Prp18	Prp18		CG6011	pre-mRNA splicing factor activity ; GO:0008248 |poly(U) binding ; GO:0008266	nuclear mRNA splicing, via spliceosome ; GO:0000398	#N/A				#N/A				#N/A				#N/A				#N/A				#N/A				#N/A				#N/A				#N/A				#N/A				#N/A
LD03185	heph	heph	hephaestus	ectopic margin|Polypyrimidine Tract Binding protein|l(3)j11B9|dmPTB|ema|ptb|Ptb|PTB|l(3)03429|CG31000|CG2290|CG2094	pre-mRNA splicing factor activity ; GO:0008248 |poly-pyrimidine tract binding ; GO:0008187 |RNA binding ; GO:0003723	nuclear mRNA splicing, via spliceosome ; GO:0000398	#N/A				#N/A				LD03185	2.80115	2.07906	0	#N/A				#N/A				LD03185	3.97455	2.02258	0	LD03185	6.01402	3.17008	0	LD03185	8.88677	3.06136	0	#N/A				#N/A				#N/A
LD24048	U2af38	U2af38	U2 small nuclear riboprotein auxiliary factor 38	l(2)06751|DU2AF38|dU2AF38|dU2AF<up>38</up>|CG3582	pre-mRNA splicing factor activity ; GO:0008248 |poly-pyrimidine tract binding ; GO:0008187 |RNA binding ; GO:0003723	nuclear mRNA splicing, via spliceosome ; GO:0000398	#N/A				#N/A				#N/A				#N/A				#N/A				#N/A				#N/A				#N/A				#N/A				#N/A				#N/A
GM14666	CG3294	CG3294		cg3294	pre-mRNA splicing factor activity ; GO:0008248 |RNA binding ; GO:0003723	nuclear mRNA splicing, via spliceosome ; GO:0000398	#N/A				#N/A				#N/A				#N/A				#N/A				#N/A				#N/A				#N/A				#N/A				#N/A				#N/A
LD29226	CG4266	CG4266		cg4266	pre-mRNA splicing factor activity ; GO:0008248 |RNA binding ; GO:0003723	nuclear mRNA splicing, via spliceosome ; GO:0000398	#N/A				#N/A				#N/A				#N/A				#N/A				#N/A				#N/A				#N/A				#N/A				#N/A				#N/A
LD31211	Cbp80	Cbp80	cap binding protein 80	EG:84H4.3|CBP80|CG7035	pre-mRNA splicing factor activity ; GO:0008248 |RNA cap binding ; GO:0000339	nuclear mRNA splicing, via spliceosome ; GO:0000398	#N/A				#N/A				#N/A				#N/A				#N/A				#N/A				#N/A				#N/A				#N/A				#N/A				#N/A
GH18520	CG5205	CG5205		cg5205	pre-mRNA splicing factor activity ; GO:0008248 |RNA helicase activity ; GO:0003724 ; EC:2.7.7.- |helicase activity ; GO:0004386	nuclear mRNA splicing, via spliceosome ; GO:0000398	#N/A				#N/A				#N/A				#N/A				#N/A				#N/A				#N/A				#N/A				#N/A				#N/A				#N/A
LD45302	snf	snf	sans fille	simply not fertile|Snf|splicing necessary factor|SNF/D25|U2 snRNP B'' protein|snf1621|fs(1)A16121|snRNP B''|fs(1)A1621|liz|fs(1)1621|CG4528	pre-mRNA splicing factor activity ; GO:0008248 |U1 snRNA binding ; GO:0030619 |mRNA binding ; GO:0003729 |RNA binding ; GO:0003723	nuclear mRNA splicing, via spliceosome ; GO:0000398	#N/A				#N/A				#N/A				#N/A				#N/A				#N/A				#N/A				#N/A				#N/A				#N/A				#N/A
LD46049	snRNP70K	snRNP70K	small nuclear ribonucleoprotein 70K	l(2)02107|U1 snRNP-specific 70K protein|dU1-70K|snRNP27D|U1 70K snRNP|Dm70K|U1-70K|U1snRNP-70K|U1 70K|CG8749	pre-mRNA splicing factor activity ; GO:0008248 |U1 snRNA binding ; GO:0030619 |mRNA binding ; GO:0003729 |RNA binding ; GO:0003723	nuclear mRNA splicing, via spliceosome ; GO:0000398	LD46049	4.56969	2.30471	0	LD46049	7.89825	2.65479	0	#N/A				LD46049	6.26282	2.02423	0	#N/A				#N/A				#N/A				#N/A				#N/A				#N/A				#N/A
LD03714	U2af50	U2af50	U2 small nuclear riboprotein auxiliary factor 50	DU2AF50|U2af|DmU2AF<up>50</up>|dU2AF50|l(1)14Ca|l(1)9-21|l(1)14Cc|dU2AF<up>50</up>|9-21|CG9998	protein heterodimerization activity ; GO:0046982 |pre-mRNA splicing factor activity ; GO:0008248 |poly-pyrimidine tract binding ; GO:0008187 |RNA binding ; GO:0003723	nuclear mRNA splicing, via spliceosome ; GO:0000398	#N/A				#N/A				#N/A				#N/A				#N/A				#N/A				#N/A				#N/A				#N/A				#N/A				#N/A
HL02088	scaf6	scaf6		CG6626|CG14058|CG32168|CG6615	RNA binding ; GO:0003723	nuclear mRNA splicing, via spliceosome ; GO:0000398	#N/A				#N/A				#N/A				#N/A				#N/A				#N/A				#N/A				#N/A				#N/A				#N/A				#N/A
GM14833	SF1			Splicing factor 1|cg5836|dSF1|p70|CG5836	transcription cofactor activity ; GO:0003712 |pre-mRNA splicing factor activity ; GO:0008248	nuclear mRNA splicing, via spliceosome ; GO:0000398	#N/A				#N/A				#N/A				#N/A				#N/A				#N/A				#N/A				#N/A				#N/A				#N/A				#N/A
LD28793	CG4849	CG4849		eEF2	translation elongation factor activity ; GO:0003746	nuclear mRNA splicing, via spliceosome ; GO:0000398	#N/A				#N/A				#N/A				#N/A				#N/A				#N/A				#N/A				#N/A				#N/A				#N/A				#N/A
LD24242	CG4980	CG4980				nuclear mRNA splicing, via spliceosome ; GO:0000398	#N/A				#N/A				#N/A				#N/A				#N/A				#N/A				#N/A				#N/A				#N/A				#N/A				#N/A
HL02140	pUf68			half pint|poly U binding factor 68kD|polyU binding splicing factor|Fir|HFP|Half-pint|dFIR|hfp|Puf60|pUbsf|DPUF68|CG12085	pre-mRNA splicing factor activity ; GO:0008248 |poly(U) binding ; GO:0008266 |RNA binding ; GO:0003723	nuclear mRNA splicing, via spliceosome ; GO:0000398 |DNA repair ; GO:0006281	#N/A				#N/A				HL02140	5.58994	2.50556	0	HL02140	5.29462	2.74789	0	HL02140	3.41215	2.26326	0	HL02140	5.32651	2.67157	0	HL02140	5.48535	2.99747	0	#N/A				#N/A				#N/A				#N/A
LD31161	Doa	Doa	Darkener of apricot	Mosaic suppressor|l(3)01705|DOA/CLK2|doa|Msu|CG31049|CG1658	protein kinase activity ; GO:0004672 ; EC:2.7.1.37 |protein serine/threonine kinase activity ; GO:0004674 |receptor signaling protein serine/threonine kinase activity ; GO:0004702 ; EC:2.7.1.- |protein threonine/tyrosine kinase activity ; GO:0004712 ; EC:	nuclear mRNA splicing, via spliceosome ; GO:0000398 |ectoderm development ; GO:0007398 |biological_process unknown ; GO:0000004 |NOT MAPKKK cascade ; GO:0000165	#N/A				#N/A				#N/A				#N/A				#N/A				#N/A				#N/A				#N/A				#N/A				#N/A				#N/A
LD44053	Doa		Darkener of apricot	Mosaic suppressor|l(3)01705|DOA/CLK2|doa|Msu|CG31049|CG1658	protein kinase activity ; GO:0004672 ; EC:2.7.1.37 |protein serine/threonine kinase activity ; GO:0004674 |receptor signaling protein serine/threonine kinase activity ; GO:0004702 ; EC:2.7.1.- |protein threonine/tyrosine kinase activity ; GO:0004712 ; EC:	nuclear mRNA splicing, via spliceosome ; GO:0000398 |ectoderm development ; GO:0007398 |biological_process unknown ; GO:0000004 |NOT MAPKKK cascade ; GO:0000165	LD44053	4.22307	2.32842	0	#N/A				#N/A				#N/A				#N/A				#N/A				#N/A				#N/A				#N/A				#N/A				#N/A
LD33076	elav	elav	embryonic lethal, abnormal vision	fliJ|44C11|Elav-9F8A9|EG:65F1.2|Elav|l(1)G0319|l(1)G0031|l(1)1Be|elav-3|elav-2|elav-1|ELAV|l(1)EC7|EC7|CG4262	pre-mRNA splicing factor activity ; GO:0008248 |mRNA binding ; GO:0003729 |RNA binding ; GO:0003723	nuclear mRNA splicing, via spliceosome ; GO:0000398 |histone mRNA 3'-end processing ; GO:0006398 |ectoderm development ; GO:0007398 |cell proliferation ; GO:0008283	#N/A				#N/A				#N/A				#N/A				#N/A				#N/A				#N/A				#N/A				#N/A				#N/A				#N/A
SD03330	CG3689	CG3689			pre-mRNA splicing factor activity ; GO:0008248	nuclear mRNA splicing, via spliceosome ; GO:0000398 |mRNA cleavage ; GO:0006379	#N/A				#N/A				#N/A				#N/A				#N/A				#N/A				#N/A				#N/A				#N/A				#N/A				#N/A
[truncated: 10,898 more rows]
[truncated: 29 more columns]
